# Supplementary material for: Screening bioactive food compounds in honey bees suggests curcumin blocks alcohol-induced damage to longevity and DNA methylation
Source: Sci Rep. 2021 Sep 27;11:19156. doi: 10.1038/s41598-021-98614-4 (PMC8476562; doi:10.1038/s41598-021-98614-4)
Supplement: Supplementary file 3 — Supplementary Information 3. [file 41598_2021_98614_MOESM3_ESM.xlsx]

## Sheet: Seq_stats
#Supplemental table 2: Sequencing statistics. Conversion rate was calculated by using a spike-in lambda DNA as unmethylated DNA.
Sample ID	Species	Tissue	Treatment group	Sequencing library protocol	Sequncer	Library type	Read Length	Total reads	Mapping efficiency	Conversion rate	Average coverage (off all bases)	Average coverage (per CpG)	Average coverage of selected CpGs (at least 3 samples at 10 % methylation level and average coverage for all samples >= 6)
A6	Apis mellifera carnica	Abdominal	Ethanol	MethylC	Illumina HiSeq 2500	Paired-end	100 bp	93,823,416	57.4 %	99.7 %	21.05	21.9388	29.94001
A7	Apis mellifera carnica	Abdominal	Ethanol	MethylC	Illumina HiSeq 2500	Paired-end	100 bp	48,728,070	56.8 %	99.7 %	10.84	9.35143	16.00158
B1a	Apis mellifera carnica	Abdominal	Ethanol	MethylC	Illumina HiSeq 2500	Paired-end	100 bp	23,160,872	58.2 %	98.1 %	5.26	5.159642	7.078444
B3	Apis mellifera carnica	Abdominal	Ethanol	MethylC	Illumina HiSeq 2500	Paired-end	100 bp	110,567,996	50.4 %	99.8 %	21.73	20.40353	30.94331
B15	Apis mellifera carnica	Abdominal	Ethanol	MethylC	Illumina HiSeq 2500	Paired-end	100 bp	52,288,916	58.2 %	99.4 %	11.93	10.69183	18.04055
AG-13	Apis mellifera carnica	Abdominal	Control	MethylC	Illumina HiSeq 2500	Paired-end	100 bp	36,183,126	53.6 %	99.7 %	7.56	9.979261	8.95803
AG-16	Apis mellifera carnica	Abdominal	Control	MethylC	Illumina HiSeq 2500	Paired-end	100 bp	55,640,898	54.8 %	99.8 %	11.93	11.02443	16.84615
BG-7	Apis mellifera carnica	Abdominal	Control	MethylC	Illumina HiSeq 2500	Paired-end	100 bp	47,768,046	47.3 %	99.7 %	8.83	9.480284	11.87604
BG-9	Apis mellifera carnica	Abdominal	Control	MethylC	Illumina HiSeq 2500	Paired-end	100 bp	45,910,816	45.4 %	99.8 %	8.14	7.827708	11.6524
BG-10	Apis mellifera carnica	Abdominal	Control	MethylC	Illumina HiSeq 2500	Paired-end	100 bp	54,796,190	46.7 %	99.7 %	10.05	9.033297	14.27584
C13a	Apis mellifera carnica	Abdominal	Curcumin	MethylC	Illumina HiSeq 2500	Paired-end	100 bp	43,776,134	57.4 %	99.3 %	9.84	9.098475	14.75831
D9	Apis mellifera carnica	Abdominal	Curcumin	MethylC	Illumina HiSeq 2500	Paired-end	100 bp	35,154,376	55.7 %	99.8 %	7.66	17.5809	26.89901
D10	Apis mellifera carnica	Abdominal	Curcumin	MethylC	Illumina HiSeq 2500	Paired-end	100 bp	89,321,808	53.7 %	99.6 %	18.68	6.873275	11.48393

## Sheet: ethanol_dmrs
#List of all ethanol DMRs outputted by comb-p sorted by FDR corrected p-value
Column1	chr	start	end	value	area	cluster	indexStart	indexEnd	L	clusterL	sig_dif	sig_hyper	sig_hypo	tot_dif	tot_hyper	tot_hypo	slk_p	slk_sidak_p	fdr
6221	11	8574209	8576963	0.689862649692217	24.1451927392276	7760	68834	68868	35	35	-20.6119116171194	0	-20.6119116171194	-25.022871538215	0.0115035035885903	-25.0343750418036	4.018e-16	1.643e-14	3.5707966e-12
6421	7	4379616	4382415	0.386992769456874	11.2227903142493	5179	44533	44561	29	29	-1.76041287747123	0	-1.76041287747123	-11.4197996899398	0	-11.4197996899398	1.765e-07	6.425e-06	0.00078427775
6496	8	6515698	6517761	0.402035322194589	6.83460047730802	5863	51116	51132	17	35	-4.75087397719387	0	-4.75087397719387	-6.83975633997661	0.0877105239479423	-6.92746686392455	8.091e-07	3.995e-05	0.0023968239
7107	8	9094851	9097774	-0.601791900249984	9.02687850374975	6056	54043	54057	15	21	4.99660727843152	4.99660727843152	0	7.34706770587181	7.37299543440011	-0.0259277285282982	2.055e-06	7.163e-05	0.00456569625
6053	6	12440586	12440610	0.854301526770458	1.70860305354092	4698	40477	40478	2	11	-1.70660537512658	0	-1.70660537512658	-1.70660537512658	0	-1.70660537512658	0.0001203	0.4	0.125405444444444
3238	1	12385795	12386839	-0.380870856893337	1.52348342757335	605	5575	5578	4	39	1.53032925013868	1.53032925013868	0	2.2792275757081	2.2792275757081	0	8.168e-05	0.007939	0.125405444444444
5279	11	6081785	6082266	-0.301286526746301	4.51929790119451	7674	68141	68155	15	16	1.02379682429124	1.02379682429124	0	4.62002724641981	4.62002724641981	0	0.000127	0.02654	0.125405444444444
2795	7	3704268	3705547	0.327170104759928	2.29019073331949	5160	44397	44403	7	32	-0.811285673490244	0.640754408731309	-1.45204008222155	-1.6955433816532	0.640754408731309	-2.33629779038451	0.0001175	0.009312	0.125405444444444
1045	15	1282144	1282145	-0.228330404662751	0.228330404662751	9609	85053	85053	1	26	0.257280294830098	0.257280294830098	0	0.257280294830098	0.257280294830098	0	0.0001254	1	0.125405444444444
23	16	3714837	3715669	0.36597493779951	3.29377444019559	10308	91106	91114	9	29	-2.59111500426616	0	-2.59111500426616	-3.23460310638788	0.450892325793077	-3.68549543218096	0.0001588	0.01926	0.14112556
122	8	4035079	4035080	0.560537617371777	0.560537617371777	5763	50482	50482	1	18	-0.561930117789089	0	-0.561930117789089	-0.561930117789089	0	-0.561930117789089	0.0001857	1	0.150028718181818
8086	5	4923088	4923102	0.664356114081784	1.32871222816357	3658	30150	30151	2	74	-1.52387798270541	0	-1.52387798270541	-1.52387798270541	0	-1.52387798270541	0.0002362	0.8207	0.174925783333333
1289	6	12889152	12889555	0.487065551708054	4.38358996537249	4718	40569	40577	9	9	-1.676914488393	0	-1.676914488393	-4.0739606897474	0	-4.0739606897474	0.0003589	0.08675	0.245349561538462
8481	7	4383930	4384515	0.366754380528803	3.30078942475923	5180	44562	44570	9	9	0	0	0	-3.41595658372731	0	-3.41595658372731	0.0004076	0.06854	0.258738657142857
204	12	2741554	2741654	0.531305563133613	1.06261112626723	8278	74820	74821	2	17	-1.08105035102734	0	-1.08105035102734	-1.08105035102734	0	-1.08105035102734	0.000599	0.4569	0.3349288125
6015	16	4574919	4575293	-0.263010283901191	1.31505141950596	10382	91949	91953	5	20	0.26078972970592	0.835507497854024	-0.574717768148104	1.30316880878901	1.87788657693711	-0.574717768148104	0.000603	0.1515	0.3349288125
5448	1	14442977	14443671	0.483680151839081	3.38576106287357	721	6724	6730	7	16	-2.56781562218753	0	-2.56781562218753	-3.4650146218837	0.218023226122669	-3.68303784800637	0.0008489	0.1172	0.336680576923077
1632	6	12906291	12907206	-0.251387523792969	2.26248771413672	4723	40620	40628	9	16	1.96028479547453	1.96028479547453	0	2.1046047627699	2.4530076245249	-0.348402861755002	0.000985	0.1039	0.336680576923077
5110	4	3605133	3605224	0.555417195077501	1.6662515852325	3050	25569	25571	3	36	-1.67868717367662	0	-1.67868717367662	-1.67868717367662	0	-1.67868717367662	0.0007934	0.5888	0.336680576923077
4636	1	14426687	14426877	0.458958082222205	1.83583232888882	717	6692	6695	4	20	-1.47269801100808	0	-1.47269801100808	-1.58813525545082	0	-1.58813525545082	0.0009756	0.4075	0.336680576923077
4248	11	13282119	13282511	-0.452539034618898	1.81015613847559	8061	72219	72222	4	16	1.46047040570441	1.46047040570441	0	1.41939835141463	1.53629504844518	-0.116896697030546	0.0009034	0.2093	0.336680576923077
2484	1	12492548	12493141	-0.435123611920232	2.61074167152139	616	5678	5683	6	17	1.14975653053046	1.14975653053046	0	2.79781171403233	2.79781171403233	0	0.0007085	0.1146	0.336680576923077
3576	14	5943445	5943688	0.174183766438658	0.348367532877315	9313	81859	81860	2	26	-0.405929712977258	0	-0.405929712977258	-0.405929712977258	0	-0.405929712977258	0.0008496	0.2998	0.336680576923077
7630	2	15357375	15357376	-0.276568359253747	0.276568359253747	2175	18338	18338	1	16	0.308628757487247	0.308628757487247	0	0.308628757487247	0.308628757487247	0	0.0009794	1	0.336680576923077
5851	1	8915977	8915978	0.102199241184284	0.102199241184284	439	3795	3795	1	50	-0.180853234167083	0	-0.180853234167083	-0.180853234167083	0	-0.180853234167083	0.0007902	1	0.336680576923077
2876	1	12669572	12670523	-0.356683963111439	3.56683963111439	634	5977	5986	10	10	0	0	0	3.59232223079132	3.59232223079132	0	0.0007391	0.07615	0.336680576923077
1360	11	8729713	8730547	0.278246059379812	1.94772241565868	7774	69073	69079	7	54	-1.53029328076456	0	-1.53029328076456	-1.79509798348257	0.329238767520531	-2.12433675100311	0.001115	0.1274	0.347205896551724
6455	11	14595885	14596217	-0.165161841997418	0.495485525992254	8181	74091	74093	3	49	1.00388784997911	1.00388784997911	0	1.59860794387905	1.59860794387905	0	0.001133	0.2937	0.347205896551724
3256	2	13102531	13103267	0.192007329111319	0.768029316445277	2001	16488	16491	4	15	-0.4049534749439	0.295997450740493	-0.700950925684392	-1.15973790500203	0.295997450740493	-1.45573535574252	0.001057	0.1361	0.347205896551724
6485	10	11504697	11504963	-0.130286993548686	0.651434967743431	7354	65351	65355	5	98	0.988087355433068	0.988087355433068	0	1.04024238004083	1.55676860200997	-0.516526221969142	0.00119	0.3663	0.352517666666667
5800	13	1122117	1124143	0.377821948815076	5.66732923222615	8742	78317	78331	15	30	-2.74626418080471	0	-2.74626418080471	-5.55981369212418	0.209531456399531	-5.76934514852371	0.001317	0.0641	0.377554161290323
3662	7	2223220	2223771	0.177731730120904	0.533195190362713	5095	44023	44025	3	44	-0.304629163004644	0	-0.304629163004644	-0.473453907530697	0	-0.473453907530697	0.001396	0.2276	0.387695375
4774	6	18345770	18346222	0.344008985904105	1.37603594361642	4989	42886	42889	4	51	-1.18315101624818	0	-1.18315101624818	-1.77707343161641	0	-1.77707343161641	0.001451	0.2791	0.390758696969697
4605	6	16762583	16763875	0.259278724376302	0.777836173128907	4896	42219	42221	3	21	-0.576653322669922	0	-0.576653322669922	-0.791661358093838	0	-0.791661358093838	0.001622	0.1201	0.423962176470588
806	11	11477525	11478522	-0.358104735434858	3.58104735434858	7897	70063	70072	10	28	1.53096837441022	1.53096837441022	0	3.69219036174818	3.69219036174818	0	0.001803	0.1684	0.425892384615385
7406	8	7790937	7791993	0.235022726142947	3.76036361828716	5962	52453	52468	16	17	-1.39825418116403	0	-1.39825418116403	-4.0255910428303	0	-4.0255910428303	0.001852	0.1638	0.425892384615385
7754	5	13261894	13262013	-0.189512478326976	0.947562391634881	4153	35737	35741	5	11	0.708307641457991	0.708307641457991	0	1.3983904712303	1.3983904712303	0	0.001801	0.7864	0.425892384615385
2583	15	3130429	3130667	0.192250035692809	0.769000142771234	9715	86281	86284	4	29	-0.616111967776379	0	-0.616111967776379	-0.712562894958776	0.149424351798712	-0.861987246757488	0.001869	0.551	0.425892384615385
4023	3	11989616	11990098	-0.42978237697154	2.1489118848577	2808	23523	23527	5	40	0.317794141223195	0.317794141223195	0	2.57698201793293	2.57698201793293	0	0.001713	0.304	0.425892384615385
3029	GroupUn14	38927	39172	-0.309720357519563	0.929161072558689	10610	94146	94148	3	17	0.909058457214002	0.909058457214002	0	0.604556381087792	1.17388723238765	-0.569330851299857	0.001951	0.556	0.427348782608696
666	11	1753683	1755174	0.368161036991957	3.31344933292762	7531	67050	67058	9	20	-0.855429927502211	0	-0.855429927502211	-3.23185499722722	0	-3.23185499722722	0.002102	0.1339	0.427348782608696
8794	8	12835587	12836741	0.339605075502419	4.75447105703387	6230	55638	55651	14	29	-0.750337649217363	0	-0.750337649217363	-4.99987827508904	0	-4.99987827508904	0.00212	0.1709	0.427348782608696
3809	11	2800220	2801744	0.210920599948838	2.53104719938605	7575	67294	67305	12	17	-0.743720260690662	0	-0.743720260690662	-2.94976707374729	0.273166637647505	-3.22293371139479	0.002121	0.1323	0.427348782608696
2985	1	13913191	13913212	0.422551131457595	0.845102262915191	686	6433	6434	2	58	-0.740248761079136	0	-0.740248761079136	-0.995093491687867	0	-0.995093491687867	0.002167	1	0.427348782608696
2586	GroupUn188	21997	22376	0.231925111814843	0.695775335444529	11305	100321	100323	3	19	-0.618689395721634	0	-0.618689395721634	-0.965032384272928	0	-0.965032384272928	0.002002	0.4164	0.427348782608696
7830	1	21802648	21803174	0.191752024704	1.150512148224	1006	9284	9289	6	25	-0.611678610066106	0	-0.611678610066106	-0.958866853988544	0.124871441589474	-1.08373829557802	0.002212	0.3487	0.427348782608696
3854	1	10766980	10767666	0.399800106597994	7.1964019187639	517	4313	4330	18	30	-1.66723381784854	0	-1.66723381784854	-6.75552213006542	0	-6.75552213006542	0.002547	0.3153	0.47954252
3050	11	8717634	8718464	-0.35402352956714	2.12414117740284	7771	69006	69011	6	23	0.866439297304077	0.866439297304077	0	2.29716842681438	2.29716842681438	0	0.002659	0.2787	0.47954252
5966	14	2607448	2607524	-0.144009085266377	0.288018170532754	9171	80597	80598	2	29	0.13118336677865	0.13118336677865	0	0.49862405442085	0.49862405442085	0	0.002698	0.9732	0.47954252
4419	8	12734152	12734468	-0.229101922156019	0.687305766468056	6211	55458	55460	3	29	-0.0437475761103823	0.32921068154614	-0.372958257656522	0.136872129972267	0.509830387628789	-0.372958257656522	0.00262	0.5708	0.47954252
962	14	6921749	6922551	-0.358798366781579	3.58798366781579	9379	82555	82564	10	16	1.91931354839644	1.91931354839644	0	3.66204377209865	3.85415634507273	-0.192112572974079	0.002933	0.3114	0.51108962745098
2322	16	3679983	3680440	0.264360531883266	0.793081595649799	10305	91083	91085	3	15	-0.877383061033767	0	-0.877383061033767	-1.21391113136693	0	-1.21391113136693	0.002995	0.4876	0.511857019230769
6801	11	14401301	14401903	0.36013451484578	3.96147966330358	8161	73803	73813	11	13	-1.34161181906871	0	-1.34161181906871	-4.00175919893794	0	-4.00175919893794	0.003209	0.4196	0.525766387096774
6048	11	3686325	3687067	-0.430199540538154	2.58119724322892	7617	67624	67629	6	19	1.31458709998073	1.31458709998073	0	2.76183871134328	2.80171100474137	-0.0398722933980964	0.003381	0.3719	0.525766387096774
5677	2	10972556	10974062	-0.370557154287192	3.33501438858473	1894	15837	15845	9	18	1.16584067799926	1.16584067799926	0	3.38224208872859	3.42678117948518	-0.0445390907565935	0.003505	0.2114	0.525766387096774
4885	GroupUn94	46785	47105	0.265853674479442	1.06341469791777	10959	97059	97062	4	10	-0.783525830591584	0	-0.783525830591584	-1.13290028474821	0	-1.13290028474821	0.003668	0.6896	0.525766387096774
6550	11	13199946	13200623	0.304886792352444	2.13420754646711	8045	71933	71939	7	96	-0.773791461316614	0	-0.773791461316614	-2.31197452249852	0	-2.31197452249852	0.00319	0.3817	0.525766387096774
343	10	10423465	10423466	0.575049415723672	0.575049415723672	7270	64536	64536	1	9	-0.575049415723672	0	-0.575049415723672	-0.575049415723672	0	-0.575049415723672	0.003654	1	0.525766387096774
8139	11	9313229	9313598	0.161183593802705	1.28946875042164	7809	69350	69357	8	12	-0.428291582272654	0	-0.428291582272654	-1.7657331348533	0.351435643741762	-2.11716877859506	0.003622	0.6328	0.525766387096774
5487	3	9604907	9604908	0.287010137470378	0.287010137470378	2698	22553	22553	1	26	-0.411515787674979	0	-0.411515787674979	-0.411515787674979	0	-0.411515787674979	0.003412	1	0.525766387096774
7771	11	14282447	14282448	0.268745449725952	0.268745449725952	8154	73687	73687	1	21	-0.268721616193673	0	-0.268721616193673	-0.268721616193673	0	-0.268721616193673	0.003362	1	0.525766387096774
82	11	13077623	13077837	0.224112895823047	1.12056447911523	8026	71358	71362	5	57	0	0	0	-1.24103581973966	0.321476905750726	-1.56251272549039	0.003486	0.8103	0.525766387096774
270	2	7050108	7050919	0.275258134392099	1.65154880635259	1707	14630	14635	6	8	0.143085040016197	0.331203060653012	-0.188118020636814	-0.561504387273611	0.331203060653012	-0.892707447926623	0.003784	0.3789	0.533784253968254
5118	9	5070990	5072994	-0.319831755990993	11.1941114596848	6425	57265	57299	35	37	0	0	0	11.8126234758811	11.8566113392199	-0.0439878633388051	0.003868	0.1788	0.5371080625
7456	1	6647508	6647862	-0.275244158026949	1.37622079013474	342	3119	3123	5	23	1.57200498373871	1.57200498373871	0	1.3075439314254	1.65614074906801	-0.348596817642616	0.003939	0.6789	0.5385522
197	6	16317636	16318033	0.229034521816401	1.60324165271481	4842	41558	41564	7	49	-1.62825560774488	0	-1.62825560774488	-2.65816492272886	0	-2.65816492272886	0.004078	0.6496	0.549108878787879
1177	1	14464128	14467281	-0.266831500163186	6.13712450375328	723	6767	6789	23	59	1.56978759194946	1.56978759194946	0	6.813797406746	7.41997255532948	-0.606175148583479	0.004268	0.1291	0.557789941176471
7	3	2357291	2357595	-0.38218942623556	1.9109471311778	2300	19415	19419	5	19	0	0	0	2.10947711400196	2.10947711400196	0	0.004266	0.7613	0.557789941176471
5452	5	11701033	11701730	-0.191345361768146	1.53076289414517	4041	34148	34155	8	58	1.25554655278931	1.25554655278931	0	0.777115380079568	1.55677219539907	-0.779656815319502	0.004411	0.476	0.565263267605634
2695	5	10403849	10404372	-0.310937493143581	4.04218741086655	3966	33196	33208	13	13	0.437417087321455	0.437417087321455	0	4.04086858103501	4.04086858103501	0	0.004481	0.5831	0.565263267605634
7229	3	11776431	11776432	0.101123145409439	0.101123145409439	2801	23457	23457	1	15	-0.132200805650901	0	-0.132200805650901	-0.132200805650901	0	-0.132200805650901	0.004516	1	0.565263267605634
3878	6	17560781	17561550	0.351071104352956	4.91499546094138	4951	42650	42663	14	31	-3.40099981738288	0	-3.40099981738288	-4.31486018451047	0.603385858673699	-4.91824604318417	0.006315	0.5679	0.575025173469388
4962	10	11262874	11263658	0.336616701782878	2.01970021069727	7338	65077	65082	6	19	-1.3972289395019	0	-1.3972289395019	-2.30582022711952	0	-2.30582022711952	0.005218	0.4933	0.575025173469388
6996	11	8562493	8562662	0.377033624818866	1.50813449927546	7758	68817	68820	4	15	-1.16171512202538	0	-1.16171512202538	-1.69427356394971	0	-1.69427356394971	0.006064	0.9744	0.575025173469388
8024	6	4724682	4726486	0.318102430589674	7.31635590356249	4380	38054	38076	23	23	-0.955745592183883	0	-0.955745592183883	-7.19751130912311	0.00058911080025939	-7.19810041992337	0.006334	0.3015	0.575025173469388
3598	GroupUn22	4033	4800	-0.258532836358762	0.775598509076286	10651	94407	94409	3	29	0.920532177846646	0.920532177846646	0	0.404828067075426	0.920532177846646	-0.51570411077122	0.004835	0.4747	0.575025173469388
3172	6	12152472	12153052	-0.223027917396116	1.33816750437669	4690	40431	40436	6	21	0.845997708429667	0.845997708429667	0	2.04673580767983	2.04673580767983	0	0.005694	0.6332	0.575025173469388
1791	7	2165925	2166262	-0.295352097407307	1.18140838962923	5082	43779	43782	4	19	0.818653248801532	0.818653248801532	0	1.31093682386903	1.31093682386903	0	0.006277	0.8509	0.575025173469388
5313	6	12865814	12865903	0.475054782895915	1.42516434868775	4715	40536	40538	3	10	-0.669519009288161	0	-0.669519009288161	-1.11184106311002	0	-1.11184106311002	0.005288	0.9977	0.575025173469388
1498	1	7179925	7179969	0.255174949716331	0.510349899432661	369	3352	3353	2	11	-0.663278720594211	0	-0.663278720594211	-0.663278720594211	0	-0.663278720594211	0.005256	1	0.575025173469388
7920	16	6023301	6023712	0.109565688890964	0.766959822236749	10446	92651	92657	7	9	-0.516419304272232	0	-0.516419304272232	-0.775871338140555	0.505536790814765	-1.28140812895532	0.006102	0.7807	0.575025173469388
7947	7	8203457	8203675	0.355307752893833	0.710615505787666	5262	45201	45202	2	16	-0.47540572403727	0	-0.47540572403727	-0.787365749285646	0	-0.787365749285646	0.006341	0.9488	0.575025173469388
4220	5	6060673	6060679	-0.22834509355494	0.456690187109881	3726	30705	30706	2	37	0.463255394020855	0.463255394020855	0	0.463255394020855	0.463255394020855	0	0.005346	1	0.575025173469388
7444	10	10756374	10756375	-0.104356860672109	0.104356860672109	7296	64864	64864	1	10	0.450287851938134	0.450287851938134	0	0.450287851938134	0.450287851938134	0	0.005262	1	0.575025173469388
232	GroupUn6	20637	20974	-0.289546834408965	1.73728100645379	10528	93249	93254	6	26	0.435713463171045	0.435713463171045	0	1.66192032927982	1.80284913037075	-0.140928801090934	0.00613	0.8441	0.575025173469388
5568	14	5260526	5260944	0.339093087678864	4.06911705214637	9286	81542	81553	12	12	-0.405757029851621	0	-0.405757029851621	-4.02695392241665	0	-4.02695392241665	0.00516	0.7166	0.575025173469388
2753	13	8973215	8973216	0.308771675971965	0.308771675971965	9068	79789	79789	1	37	-0.309224963415381	0	-0.309224963415381	-0.309224963415381	0	-0.309224963415381	0.004666	1	0.575025173469388
3063	3	4054372	4054373	-0.164191465274291	0.164191465274291	2404	20417	20417	1	17	0.279242897631469	0.279242897631469	0	0.279242897631469	0.279242897631469	0	0.006032	1	0.575025173469388
6944	9	5358428	5358429	0.14617340991528	0.14617340991528	6450	57691	57691	1	12	-0.27880422665016	0	-0.27880422665016	-0.27880422665016	0	-0.27880422665016	0.005447	1	0.575025173469388
7309	1	6100491	6100492	-0.186523942214206	0.186523942214206	314	2728	2728	1	16	0.258520905246619	0.258520905246619	0	0.258520905246619	0.258520905246619	0	0.006126	1	0.575025173469388
5230	4	12369641	12370376	-0.181269315741078	0.362538631482156	3483	28749	28750	2	9	0.222925366189706	0.222925366189706	0	0.475563690930185	0.475563690930185	0	0.006089	0.5711	0.575025173469388
7839	13	3184272	3184594	0.305627139434115	2.44501711547292	8856	78903	78910	8	24	-0.21016381799621	0	-0.21016381799621	-2.49123567735776	0	-2.49123567735776	0.004965	0.793	0.575025173469388
1157	16	1797348	1797349	-0.185522946657478	0.185522946657478	10236	90569	90569	1	8	0.208102459834953	0.208102459834953	0	0.208102459834953	0.208102459834953	0	0.005589	1	0.575025173469388
6078	5	14179660	14179661	0.129574983063041	0.129574983063041	4245	36834	36834	1	13	-0.137224149295799	0	-0.137224149295799	-0.137224149295799	0	-0.137224149295799	0.006253	1	0.575025173469388
7371	8	1535639	1536955	-0.160818470433032	0.964910822598193	5546	47842	47847	6	13	0.133804184383657	0.133804184383657	0	1.45454206636017	1.45454206636017	0	0.006003	0.3725	0.575025173469388
1396	6	16930151	16931690	0.174910423766064	2.62365635649096	4919	42443	42457	15	30	0	0	0	-2.88322207146429	0.326959220119704	-3.21018129158399	0.006271	0.3406	0.575025173469388
4889	3	10002457	10005082	-0.334355418066893	5.34968668907029	2709	22707	22722	16	16	0	0	0	5.03494220563744	5.20301383271468	-0.168071627077245	0.005043	0.1782	0.575025173469388
5238	6	12443167	12443711	0.45658431987931	1.82633727951724	4699	40482	40485	4	13	0	0	0	-2.0059717842349	0	-2.0059717842349	0.004996	0.6086	0.575025173469388
3083	1	27533776	27533777	0.166207091833835	0.166207091833835	1309	11837	11837	1	61	0.433882147462369	0.433882147462369	0	0.433882147462369	0.433882147462369	0	0.006407	1	0.575141505050505
5184	3	9085552	9085617	0.264638402507953	0.79391520752386	2669	22193	22195	3	8	-0.297373016551912	0	-0.297373016551912	-0.796242962761251	0	-0.796242962761251	0.006519	1	0.57934353
1964	11	13188992	13189375	-0.201477892060006	0.604433676180019	8042	71873	71875	3	53	0.573880165157184	0.573880165157184	0	0.527080383922238	0.81920170332532	-0.292121319403082	0.006606	0.8285	0.581262594059406
7379	2	11188694	11188858	-0.409674735822275	1.6386989432891	1904	15868	15871	4	7	1.57130626882741	1.57130626882741	0	1.64339526423562	1.64339526423562	0	0.007784	0.9922	0.586240745762712
1587	14	183311	183339	0.580310926400692	1.74093277920207	9103	79934	79936	3	25	-1.18105379447585	0	-1.18105379447585	-1.75041293077385	0	-1.75041293077385	0.00684	1	0.586240745762712
8240	1	13953997	13955053	-0.318261046724197	2.86434942051778	688	6475	6483	9	16	1.12036440809549	1.12036440809549	0	2.55914105849718	2.55914105849718	0	0.007759	0.5283	0.586240745762712
5567	7	2230122	2231499	-0.215523181805171	1.72418545444136	5096	44034	44041	8	15	1.05521048194958	1.05521048194958	0	1.81620320112844	2.22384118562828	-0.407637984499837	0.007075	0.4086	0.586240745762712
8642	6	7624505	7624506	-0.348332771455949	0.348332771455949	4538	39619	39619	1	16	-0.827637274533104	0	-0.827637274533104	-0.827637274533104	0	-0.827637274533104	0.006779	1	0.586240745762712
5699	1	17534461	17535855	-0.255203631434876	5.61447989156727	837	7750	7771	22	30	0.797930090286492	0.797930090286492	0	5.79667359710453	5.79667359710453	0	0.006976	0.4005	0.586240745762712
8580	4	4618049	4618050	0.62844374837869	0.62844374837869	3108	26167	26167	1	14	0.685042569227601	0.685042569227601	0	0.685042569227601	0.685042569227601	0	0.006935	1	0.586240745762712
4365	16	3548854	3548855	0.119853855784864	0.119853855784864	10292	90932	90932	1	12	-0.556590398196021	0	-0.556590398196021	-0.556590398196021	0	-0.556590398196021	0.007753	1	0.586240745762712
4886	12	4703790	4704667	0.179679094702018	0.89839547351009	8341	75451	75455	5	65	-0.460534915021871	0	-0.460534915021871	-1.11082914514912	0	-1.11082914514912	0.007565	0.5861	0.586240745762712
3870	11	11154990	11155162	0.296484073502609	0.592968147005218	7880	69901	69902	2	8	-0.411953277477273	0	-0.411953277477273	-0.170162358959562	0.241790918517711	-0.411953277477273	0.007467	0.9882	0.586240745762712
4683	11	14668921	14669549	-0.224882132493993	2.02393919244594	8194	74325	74333	9	51	0.403877205441289	0.403877205441289	0	2.50856447022879	2.5838343088088	-0.0752698385800032	0.007606	0.7102	0.586240745762712
7640	13	3181946	3182353	-0.414884115739467	0.829768231478934	8856	78893	78894	2	24	0.282989426291079	0.282989426291079	0	0.601601776620001	0.601601776620001	0	0.007027	0.8288	0.586240745762712
4040	6	4298357	4298419	-0.297228563074927	0.594457126149854	4352	37725	37726	2	8	0.277810477585893	0.277810477585893	0	0.627381544310059	0.627381544310059	0	0.007577	1	0.586240745762712
7026	1	4594652	4595139	-0.244211549773371	0.488423099546742	200	1891	1892	2	16	0.240595979608866	0.240595979608866	0	0.524316465878413	0.524316465878413	0	0.007635	0.7988	0.586240745762712
8448	GroupUn6	137254	137255	0.178689122103119	0.178689122103119	10546	93441	93441	1	19	-0.191084592667444	0	-0.191084592667444	-0.191084592667444	0	-0.191084592667444	0.007696	1	0.586240745762712
2036	3	9060023	9060497	0.266494273580182	2.39844846222164	2662	22115	22123	9	35	0	0	0	-3.16794280173416	0	-3.16794280173416	0.007409	0.7978	0.586240745762712
7404	1	12567808	12568486	0.381397178124861	3.05117742499889	629	5952	5959	8	19	0	0	0	-3.32821451416037	0	-3.32821451416037	0.007703	0.6871	0.586240745762712
842	11	8045719	8045755	0.356602685588421	1.42641074235368	7729	68536	68539	4	15	-0.892857845446052	0	-0.892857845446052	-1.48517423204881	0	-1.48517423204881	0.008361	1	0.591056031746032
6572	GroupUn110	62393	62832	-0.337602748937597	1.35041099575039	11043	98013	98016	4	12	0.496713300732661	0.496713300732661	0	1.52470211563012	1.52470211563012	0	0.008264	0.8542	0.591056031746032
4325	8	8475483	8476198	-0.378565467506291	3.40708920755662	6022	53431	53439	9	10	0.494668951485364	0.494668951485364	0	3.4361024332967	3.4361024332967	0	0.00838	0.6985	0.591056031746032
5720	5	6975459	6975922	-0.171216472870072	1.02729883722043	3766	31015	31020	6	39	0.483525815999425	0.483525815999425	0	1.84363409073067	2.03854368597715	-0.194909595246478	0.008068	0.8318	0.591056031746032
6288	14	977458	977612	-0.181079052580928	0.362158105161857	9130	80356	80357	2	10	-0.389476511487537	0	-0.389476511487537	-0.137703374967215	0.251773136520322	-0.389476511487537	0.008358	0.9961	0.591056031746032
8214	2	5563787	5564254	0.113997054072916	0.455988216291664	1645	14238	14241	4	14	-0.375617683176302	0	-0.375617683176302	-0.569896250168549	0	-0.569896250168549	0.008035	0.8279	0.591056031746032
7655	11	11893096	11893113	-0.117062988761649	0.234125977523297	7936	70423	70424	2	9	0.362690535639674	0.362690535639674	0	0.362690535639674	0.362690535639674	0	0.008292	1	0.591056031746032
4388	GroupUn59	85371	86187	1.56784902767152	6.27139611068609	10844	96094	96097	4	26	0	0	0	-1.52612746419718	0	-1.52612746419718	0.008078	0.6367	0.591056031746032
2226	15	6969715	6969716	0.291499953415471	0.291499953415471	9939	88013	88013	1	47	-0.286204680286176	0	-0.286204680286176	-0.286204680286176	0	-0.286204680286176	0.008472	1	0.592839874015748
6029	5	11661122	11663141	0.282377956459323	6.49469299856444	4034	33943	33965	23	43	-1.76298217595999	0	-1.76298217595999	-6.6242592980616	0.037594368646939	-6.66185366670854	0.008651	0.3549	0.593325969465649
2770	11	13124184	13125066	-0.233654190428333	1.63557933299833	8033	71581	71587	7	78	1.42591538702666	1.42591538702666	0	1.62790618881414	1.90072100873686	-0.272814819922721	0.008746	0.6375	0.593325969465649
4498	11	10445112	10446845	-0.131347777852744	2.1015644456439	7849	69648	69663	16	53	1.08036471466296	1.08036471466296	0	2.69676925240024	3.45091429200517	-0.754145039604927	0.008731	0.4028	0.593325969465649
5093	11	10450496	10450808	0.323684464879834	0.647368929759667	7849	69673	69674	2	53	-0.865321548974439	0	-0.865321548974439	-0.865321548974439	0	-0.865321548974439	0.008714	0.9426	0.593325969465649
1520	11	13334793	13336657	0.302107985298701	4.22951179418182	8066	72331	72344	14	16	-2.00704675822523	0	-2.00704675822523	-4.33700791804937	0.0483706332158405	-4.38537855126522	0.009596	0.4096	0.611207959183673
8349	8	5282212	5282410	0.229670095613132	1.37802057367879	5805	50700	50705	6	23	-1.61249410904359	0	-1.61249410904359	-1.68485570917375	0.256528346731166	-1.94138405590491	0.009666	0.9932	0.611207959183673
4225	11	14621730	14622636	-0.338708333922319	3.38708333922319	8187	74197	74206	10	23	1.10775535944828	1.10775535944828	0	2.86576427527419	3.08771272527082	-0.221948449996628	0.009546	0.6599	0.611207959183673
7399	14	9298180	9298523	0.304410648724515	0.913231946173544	9521	84088	84090	3	22	-1.01815909104053	0	-1.01815909104053	-1.25043954148691	0	-1.25043954148691	0.009255	0.9368	0.611207959183673
6452	12	8089952	8091504	0.303854967605324	1.82312980563194	8481	76165	76170	6	15	-0.919707012918437	0	-0.919707012918437	-2.06490750198339	0	-2.06490750198339	0.009968	0.4819	0.611207959183673
7881	7	5303220	5303430	0.338645291488822	1.35458116595529	5191	44605	44608	4	23	-0.876551314576095	0	-0.876551314576095	-1.09448347310008	0.147976154875748	-1.24245962797583	0.01011	0.9928	0.611207959183673
6948	GroupUn41	105105	106229	-0.264229321595256	2.64229321595256	10761	95317	95326	10	10	0.827235108405575	0.827235108405575	0	2.73645901378786	2.73645901378786	0	0.009423	0.576	0.611207959183673
2927	1	12346669	12346843	0.444195088923829	1.33258526677149	598	5405	5407	3	32	-0.785354738389153	0	-0.785354738389153	-1.6200250003649	0	-1.6200250003649	0.009897	0.997	0.611207959183673
335	4	3465565	3466033	0.281273632617016	1.6876417957021	3019	25342	25347	6	21	-0.740470654456606	0	-0.740470654456606	-1.84098016810182	0	-1.84098016810182	0.009786	0.8824	0.611207959183673
7756	1	14586184	14586294	0.27661314549554	0.829839436486621	739	7006	7008	3	13	-0.701675330478899	0	-0.701675330478899	-0.760333326497977	0.163784793844734	-0.924118120342711	0.009608	0.9999	0.611207959183673
7363	8	5905413	5907162	0.322643830951301	3.87172597141562	5828	50777	50788	12	16	-0.68334397382652	0	-0.68334397382652	-4.11083302192808	0.0535699417784826	-4.16440296370656	0.009543	0.428	0.611207959183673
592	11	13400307	13401192	0.296804501398065	0.890413504194196	8075	72573	72575	3	43	-0.501555344481869	0	-0.501555344481869	-0.928718009673152	0	-0.928718009673152	0.009236	0.6564	0.611207959183673
109	8	3514070	3514071	-0.464590537024522	0.464590537024522	5721	49903	49903	1	14	0.461752888543225	0.461752888543225	0	0.461752888543225	0.461752888543225	0	0.009558	1	0.611207959183673
7022	15	2587271	2587272	-0.234956092664263	0.234956092664263	9686	85938	85938	1	27	0.245188443572979	0.245188443572979	0	0.245188443572979	0.245188443572979	0	0.01006	1	0.611207959183673
1370	10	10113798	10113822	0.205533180409959	0.411066360819918	7249	64401	64402	2	33	-0.237436244606097	0	-0.237436244606097	-0.531459128889028	0	-0.531459128889028	0.01009	1	0.611207959183673
3122	GroupUn81	2257	3542	-0.339794665338833	8.15507196813199	10916	96722	96745	24	24	0	0	0	8.42712081518707	8.42712081518707	0	0.009992	0.549	0.611207959183673
1831	11	5207768	5208246	0.313878513710417	3.76654216452501	7660	68095	68106	12	28	-3.34816770343865	0	-3.34816770343865	-4.44007738835167	0.183022511136722	-4.62309989948839	0.02656	0.9968	0.614063973727422
6028	3	1514292	1517671	0.238791424566106	4.53703706675601	2250	18908	18926	19	30	-3.21925610390973	0	-3.21925610390973	-3.58195300792346	0.544604418294519	-4.12655742621797	0.05219	0.8013	0.614063973727422
590	5	7095585	7095864	-0.27568312851192	1.3784156425596	3774	31073	31077	5	36	2.34886667719108	2.34886667719108	0	2.28101814584537	2.37198148645865	-0.0909633406132808	0.03396	1	0.614063973727422
4897	14	739758	739942	-0.423426079122892	2.96398255386025	9120	80247	80253	7	44	2.25040231917985	2.25040231917985	0	3.14743900644936	3.14940518919371	-0.00196618274434956	0.1777	1	0.614063973727422
3610	11	9341165	9343553	0.323096511480047	3.23096511480047	7810	69361	69370	10	27	-2.24146717100662	0	-2.24146717100662	-3.24103965954041	0.262825706953919	-3.50386536649433	0.02937	0.7196	0.614063973727422
8708	GroupUn254	7559	9145	0.235098644973564	2.5860850947092	11410	100973	100983	11	33	-1.91743962849691	0	-1.91743962849691	-2.58205809809649	0.0162379524345906	-2.59829605053108	0.08037	0.9954	0.614063973727422
584	8	565631	566392	0.217038958553752	2.17038958553752	5520	47688	47697	10	23	-1.91086414973894	0	-1.91086414973894	-1.83505822795762	0.372800520175348	-2.20785874813297	0.2053	1	0.614063973727422
6219	8	13216594	13218462	0.255982477723348	3.83973716585023	6263	55996	56010	15	43	-1.73369876081242	0	-1.73369876081242	-3.75432815083701	0.35757500970774	-4.11190316054475	0.09728	0.9962	0.614063973727422
7975	2	10028936	10029889	0.22928143660295	2.06353292942655	1844	15489	15497	9	38	-1.71994431646303	0	-1.71994431646303	-2.22256602163084	0.0931586719357251	-2.31572469356657	0.06747	0.9994	0.614063973727422
8252	11	5157789	5159036	0.316532394006854	2.53225915205484	7655	67910	67917	8	24	-1.70148179714228	0	-1.70148179714228	-2.19356912273513	0.209801362160968	-2.4033704848961	0.06973	0.9973	0.614063973727422
3473	14	8641047	8643088	-0.237170714560346	4.03190214752588	9481	83644	83660	17	25	1.67655882184545	1.67655882184545	0	3.74052699146398	4.17568151664862	-0.435154525184636	0.01116	0.429	0.614063973727422
1012	1	7038925	7039550	-0.380913902998006	3.04731122398405	365	3317	3324	8	29	1.6636554093753	1.6636554093753	0	2.77915691169956	2.82192118419504	-0.0427642724954767	0.1016	1	0.614063973727422
6023	14	652761	653242	0.269328326866665	1.61596996119999	9116	80191	80196	6	33	-1.5823370113938	0	-1.5823370113938	-1.44505493649419	0.501992900712886	-1.94704783720707	0.06374	1	0.614063973727422
6854	13	9193766	9194488	0.292970974641276	2.92970974641276	9073	79828	79837	10	24	-1.5639042021306	0	-1.5639042021306	-2.49156732946246	0.365122587207207	-2.85668991666967	0.01081	0.7842	0.614063973727422
2844	14	8587019	8587884	-0.360629018370556	3.245661165335	9473	83544	83552	9	14	1.55983452802966	1.55983452802966	0	2.76012200808455	2.83831513142959	-0.0781931233450401	0.03176	0.9776	0.614063973727422
6879	11	14581595	14582467	0.198411355322219	1.58729084257775	8178	73995	74002	8	17	-1.54812149976064	0	-1.54812149976064	-1.81614821986945	0.128992268135649	-1.9451404880051	0.1285	1	0.614063973727422
7333	3	10066458	10067947	-0.329099458074577	3.62009403882035	2714	22745	22755	11	20	1.5396962912702	1.5396962912702	0	3.91419160109021	3.91419160109021	0	0.07286	0.9944	0.614063973727422
6643	3	11748551	11749847	0.256165395183335	3.07398474220002	2797	23413	23424	12	19	-1.5333662189823	0	-1.5333662189823	-3.02144681972926	0.135736793968308	-3.15718361369757	0.1838	1	0.614063973727422
8474	5	7349580	7349861	0.436136693091043	1.74454677236417	3795	31536	31539	4	69	-1.51162787019828	0	-1.51162787019828	-1.6528950211839	0.0790274371298189	-1.73192245831372	0.06306	1	0.614063973727422
5170	7	2119625	2120305	-0.161339150909311	1.29071320727449	5075	43678	43685	8	72	1.49677395633802	1.49677395633802	0	1.88672721356187	2.00276140684189	-0.116034193280019	0.03227	0.9927	0.614063973727422
923	11	12716976	12717168	0.200469588983024	0.801878355932096	7996	71144	71147	4	29	-1.49635548497998	0	-1.49635548497998	-1.51361463705701	0.0246701093298012	-1.53828474638681	0.0532	1	0.614063973727422
6766	8	7887516	7888552	0.223693723819172	5.36864937166012	5976	52703	52726	24	57	-1.4707232921173	0	-1.4707232921173	-5.86876554394687	0.320329494990514	-6.18909503893738	0.08039	0.9997	0.614063973727422
8302	11	2918283	2918698	-0.293271354982904	2.63944219484614	7586	67362	67370	9	44	1.47023031315962	1.47023031315962	0	3.10480157132235	3.10480157132235	0	0.06285	1	0.614063973727422
8310	8	7889367	7891483	0.284508627299575	3.98312078219405	5976	52733	52746	14	57	-1.4151676328236	0	-1.4151676328236	-2.96674024462852	0.42451037643108	-3.3912506210596	0.1784	0.9999	0.614063973727422
5353	15	6742053	6742330	0.536416499225095	3.21849899535057	9918	87910	87915	6	12	-1.39850490412487	0	-1.39850490412487	-1.98218125455124	0.09113971268413	-2.07332096723537	0.03501	1	0.614063973727422
8581	8	7488873	7489795	-0.245145488507103	2.20630939656393	5937	52209	52217	9	68	1.39686090704588	1.39686090704588	0	2.1954569414036	2.3505993025974	-0.155142361193805	0.09832	1	0.614063973727422
159	6	6283858	6284957	-0.177862517584831	1.77862517584831	4464	38738	38747	10	18	1.36347303289036	1.36347303289036	0	2.1795105685512	2.46642989119246	-0.286919322641264	0.02353	0.89	0.614063973727422
3408	6	8862511	8862808	-0.509486684408478	3.56640679085934	4580	39811	39817	7	59	1.35512326169312	1.35512326169312	0	2.10426147615166	2.10426147615166	0	0.02802	0.9999	0.614063973727422
873	16	3567319	3567924	0.280788564186188	4.21182846279281	10296	90985	90999	15	32	-1.3518346688758	0	-1.3518346688758	-4.76765608924646	0	-4.76765608924646	0.05026	0.9998	0.614063973727422
8093	9	9265522	9266174	0.365480000079992	2.55836000055994	6652	59218	59224	7	20	-1.33420422267239	0	-1.33420422267239	-2.32883766813794	0.0019857163484357	-2.33082338448638	0.1668	1	0.614063973727422
4311	15	5278096	5279573	0.331182028230871	8.27955070577178	9851	87376	87400	25	25	-1.32412873458656	0	-1.32412873458656	-8.92996223024805	0	-8.92996223024805	0.03476	0.9129	0.614063973727422
4852	8	6430994	6431548	0.184444429942965	1.65999986948669	5853	50975	50983	9	18	-1.32272579894122	0	-1.32272579894122	-2.03954424098015	0.436071643503944	-2.4756158844841	0.0223	0.9842	0.614063973727422
8830	7	2643175	2644702	0.156420592435761	2.50272947897218	5111	44113	44128	16	21	-1.31759434950819	0	-1.31759434950819	-3.04457789598425	0.0446929417772566	-3.08927083776151	0.07384	0.994	0.614063973727422
5634	8	11697587	11700041	0.170118093840138	3.06212568912249	6177	55063	55080	18	40	-1.31189289400039	0.234169592054577	-1.54606248605497	-4.43249307211487	0.314082815760053	-4.74657588787492	0.01294	0.4176	0.614063973727422
632	6	9312064	9312794	0.237715203061934	1.66400642143354	4603	40070	40076	7	16	-1.29577468175547	0	-1.29577468175547	-1.59822234253642	0.0404038923473804	-1.63862623488381	0.1661	1	0.614063973727422
7428	11	13410416	13411510	-0.306781782887146	2.45425426309717	8076	72624	72631	8	65	1.28165538419544	1.28165538419544	0	2.07656476577341	2.22817051070916	-0.151605744935747	0.09662	0.9999	0.614063973727422
1818	1	13893267	13894033	0.316433888278926	3.16433888278926	683	6341	6350	10	35	-1.26953911833798	0	-1.26953911833798	-2.76983405656292	0.0028847523957316	-2.77271880895865	0.2011	1	0.614063973727422
1557	GroupUn162	9888	11092	0.20000689364453	1.80006204280077	11228	99592	99600	9	107	-1.2683196329673	0	-1.2683196329673	-1.69894918018754	0.41730528996567	-2.11625447015321	0.03978	0.9678	0.614063973727422
2783	1	1539997	1540385	-0.158780524600918	1.27024419680734	80	726	733	8	13	1.26755228021625	1.26755228021625	0	1.23293470713936	1.60803570902049	-0.37510100188113	0.02048	0.9956	0.614063973727422
4707	1	14488979	14489501	0.184770840694563	1.10862504416738	729	6861	6866	6	17	-1.2615594822857	0	-1.2615594822857	-1.77888818113617	0.0281987377526494	-1.80708691888882	0.1745	1	0.614063973727422
6045	11	8563261	8564846	0.198413698630737	1.5873095890459	7758	68823	68830	8	15	-1.23113005320177	0	-1.23113005320177	-1.99088431383303	0.300886967856421	-2.29177128168945	0.03988	0.9269	0.614063973727422
7320	5	11725593	11726198	0.324338600591411	1.62169300295705	4045	34302	34306	5	10	-1.22986736575743	0	-1.22986736575743	-1.51666653503335	0.106427922523666	-1.62309445755701	0.0838	1	0.614063973727422
367	16	3711382	3711864	0.22436321784472	2.01926896060248	10307	91091	91099	9	17	-1.21770756797034	0	-1.21770756797034	-1.76865351385792	0.269576883208273	-2.0382303970662	0.08563	1	0.614063973727422
803	4	2668390	2670120	-0.363675928602588	3.27308335742329	2957	24935	24943	9	10	1.2163636520654	1.2163636520654	0	3.26210594350006	3.29683180924644	-0.0347258657463797	0.01952	0.6868	0.614063973727422
3562	11	9681319	9681796	0.274090435031279	2.46681391528151	7822	69494	69502	9	23	-1.21159414946038	0	-1.21159414946038	-2.34756267837054	0.162064072311296	-2.50962675068184	0.08475	1	0.614063973727422
7171	14	621862	622842	-0.294522878504542	3.5342745420545	9110	80083	80094	12	60	1.20466249098905	1.20466249098905	0	3.34681917411468	3.58173020686122	-0.234911032746535	0.03124	0.9631	0.614063973727422
4518	8	6357122	6357978	0.395073357528719	1.18522007258616	5847	50886	50888	3	8	-1.20454307872642	0	-1.20454307872642	-1.38611031138228	0	-1.38611031138228	0.01434	0.8207	0.614063973727422
8286	4	5865466	5865720	-0.348966101512035	1.39586440604814	3169	26564	26567	4	7	1.1965761120677	1.1965761120677	0	1.15765843981506	1.21493979848946	-0.0572813586743927	0.03767	1	0.614063973727422
5121	15	9868992	9871412	-0.280080842161494	4.20121263242242	10148	89831	89845	15	17	1.19272604534836	1.19272604534836	0	4.29387315143916	4.33926096543025	-0.0453878139910883	0.03441	0.771	0.614063973727422
240	1	12345645	12346314	-0.251838785947335	1.51103271568401	598	5399	5404	6	32	1.19202850335789	1.19202850335789	0	1.22608024541356	1.80302585696251	-0.576945611548946	0.03039	0.9909	0.614063973727422
4990	6	16001546	16003039	0.183615467399579	2.20338560879495	4826	41229	41240	12	76	-1.18876073307948	0	-1.18876073307948	-2.42066221821613	0.385645590873869	-2.80630780909	0.05584	0.9802	0.614063973727422
3171	3	11986329	11986907	-0.348533886210717	1.39413554484287	2808	23512	23515	4	40	1.18503198632208	1.18503198632208	0	1.69288869390269	1.69288869390269	0	0.03168	0.9966	0.614063973727422
6923	1	22294414	22294935	-0.146975148335627	0.881850890013761	1029	9505	9510	6	34	1.17072469700034	1.17072469700034	0	1.17526118200499	1.32546508698521	-0.150203904980215	0.08863	1	0.614063973727422
4646	1	12378100	12378410	0.1490430168875	0.745215084437498	604	5539	5543	5	28	-1.16930433214432	0	-1.16930433214432	-1.63149505126702	0	-1.63149505126702	0.04043	1	0.614063973727422
1521	11	10664884	10665710	0.437108552419616	2.18554276209808	7864	69816	69820	5	18	-1.14714152191441	0	-1.14714152191441	-2.08692750628956	0	-2.08692750628956	0.01484	0.8419	0.614063973727422
7852	1	14555127	14556159	-0.434990278773942	2.17495139386971	731	6883	6887	5	21	1.14634198915123	1.14634198915123	0	2.13128827676322	2.13128827676322	0	0.01338	0.7355	0.614063973727422
3802	14	192543	192934	-0.231954939933664	1.15977469966832	9104	79977	79981	5	23	1.14518457421632	1.14518457421632	0	1.54863691098466	1.54863691098466	0	0.07934	1	0.614063973727422
8239	12	11301618	11302966	-0.205897285667944	2.05897285667944	8655	77577	77586	10	67	1.14393985989818	1.14393985989818	0	2.82235254668033	2.82235254668033	0	0.05211	0.9825	0.614063973727422
4630	3	5723276	5723583	0.272214825264201	1.63328895158521	2499	20926	20931	6	32	-1.12905020319332	0	-1.12905020319332	-1.98134088967852	0	-1.98134088967852	0.03771	1	0.614063973727422
6806	9	10655910	10657309	-0.17373769472155	1.91111464193705	6749	60033	60043	11	24	1.12216634508074	1.12216634508074	0	1.88757874733139	2.49710603193118	-0.609527284599792	0.09653	0.9994	0.614063973727422
7524	12	8599810	8602944	0.206264401113903	10.5194844568091	8507	76422	76472	51	57	-1.10040329332488	0	-1.10040329332488	-10.7705044935726	0.393061527012041	-11.1635660205847	0.1358	0.9913	0.614063973727422
2251	9	6939751	6940343	-0.16404009055068	1.80444099605748	6553	58893	58903	11	20	1.08061296939969	1.08061296939969	0	2.38320620553689	2.6100314194996	-0.226825213962717	0.1139	1	0.614063973727422
6657	11	11553019	11553247	0.350882344385243	1.40352937754097	7902	70084	70087	4	16	-1.07996549357212	0	-1.07996549357212	-1.70411924251027	0	-1.70411924251027	0.01088	0.9925	0.614063973727422
6954	1	13909499	13910351	-0.309864570371949	1.54932285185974	686	6409	6413	5	58	1.07827736192106	1.07827736192106	0	1.63606336885347	1.63606336885347	0	0.02891	0.97	0.614063973727422
2179	6	6278500	6279008	0.140314104932521	1.12251283946017	4462	38718	38725	8	24	-1.07360308966473	0	-1.07360308966473	-1.60124733690814	0.200710770788563	-1.8019581076967	0.01562	0.9574	0.614063973727422
1485	11	14648897	14649045	0.111858807677774	0.447435230711095	8190	74225	74228	4	30	-1.07115295560879	0	-1.07115295560879	-1.19577045830803	0	-1.19577045830803	0.02841	1	0.614063973727422
2968	2	10064226	10066206	-0.184315539560741	3.68631079121483	1850	15549	15568	20	28	1.06307559673911	1.06307559673911	0	3.94402788504309	4.43146771614387	-0.487439831100776	0.08133	0.9873	0.614063973727422
7087	7	1824933	1825917	0.300168346826888	2.10117842778821	5059	43514	43520	7	15	-1.06086524310124	0	-1.06086524310124	-2.37097977007868	0	-2.37097977007868	0.02795	0.9468	0.614063973727422
870	1	14427208	14427375	-0.107365259333003	0.429461037332011	717	6698	6701	4	20	1.05751068558031	1.05751068558031	0	1.1927844144087	1.31856621928037	-0.125781804871663	0.02201	1	0.614063973727422
1673	11	11835839	11836315	0.28070894725986	1.96496263081902	7928	70298	70304	7	21	-1.05333626413666	0	-1.05333626413666	-2.12809008613132	0	-2.12809008613132	0.01429	0.9541	0.614063973727422
8531	2	5253145	5253939	0.16547174196402	1.98566090356824	1633	14090	14101	12	32	-1.04575398904194	0	-1.04575398904194	-2.31958379587685	0.147373785079401	-2.46695758095625	0.07069	0.9999	0.614063973727422
3699	1	14119500	14119727	-0.366123177968487	1.46449271187395	694	6547	6550	4	21	1.04563702545704	1.04563702545704	0	1.12486479285187	1.32390184549826	-0.199037052646385	0.02436	1	0.614063973727422
4504	7	2209461	2210299	-0.192099328926724	2.30519194712069	5093	43960	43971	12	24	1.02991934451136	1.02991934451136	0	2.54284535130649	2.86591908788549	-0.323073736578998	0.1161	1	0.614063973727422
6450	1	12518075	12519317	0.233473171747645	3.03515123271938	622	5785	5797	13	33	-1.02572235600441	0	-1.02572235600441	-3.5364293153031	0.335473072203215	-3.87190238750631	0.02513	0.876	0.614063973727422
2404	8	12685439	12685968	-0.311733020582187	2.18213114407531	6206	55396	55402	7	12	1.02545008929522	1.02545008929522	0	2.38903128858115	2.38903128858115	0	0.01101	0.8813	0.614063973727422
3204	14	5998437	5998979	0.286438885632528	2.29151108506022	9322	82016	82023	8	20	-1.02334289304046	0	-1.02334289304046	-2.28260660482609	0	-2.28260660482609	0.1393	1	0.614063973727422
4888	1	12913078	12913369	-0.122469227465205	0.73481536479123	655	6132	6137	6	38	1.01444647646206	1.01444647646206	0	0.901288972430771	1.10051185397167	-0.199222881540896	0.1767	1	0.614063973727422
6474	11	12580188	12581071	-0.314416725814955	2.20091708070469	7983	70839	70845	7	28	1.01275844754976	1.01275844754976	0	1.67939807529046	1.80496748456297	-0.125569409272509	0.09623	1	0.614063973727422
862	1	7185195	7185586	-0.13904184034616	1.25137656311544	370	3365	3373	9	23	1.01056271057208	1.01056271057208	0	1.59492979034607	1.69546126438833	-0.100531474042266	0.03635	0.9999	0.614063973727422
1402	11	13375034	13375521	-0.146479905172077	0.585919620688308	8072	72459	72462	4	41	1.00993613976761	1.00993613976761	0	1.35057956735167	1.35057956735167	0	0.01487	0.9565	0.614063973727422
2555	11	11870249	11870271	0.503859023384454	1.00771804676891	7932	70390	70391	2	17	-1.0092754053684	0	-1.0092754053684	-1.0092754053684	0	-1.0092754053684	0.01295	1	0.614063973727422
2225	3	11747171	11748318	-0.83172019287351	4.15860096436755	2797	23407	23411	5	19	1.00716924442949	1.00716924442949	0	0.991203354494469	1.17997921905946	-0.188775864564994	0.01127	0.6344	0.614063973727422
2409	3	7386071	7386541	0.194956577266896	1.36469604086827	2604	21744	21750	7	32	-1.00239733591354	0	-1.00239733591354	-1.69140735861838	0.106667528727782	-1.79807488734616	0.02892	0.9983	0.614063973727422
8000	5	12392447	12393585	-0.238036237276919	1.66625366093843	4111	35138	35144	7	38	0.993064830564674	0.993064830564674	0	1.85002511216002	1.85002511216002	0	0.1154	1	0.614063973727422
7330	6	6353564	6354320	-0.174286321274889	1.56857689147401	4474	38913	38921	9	58	0.967466556753652	0.967466556753652	0	1.46980186688171	1.65495979634846	-0.185157929466747	0.0227	0.9547	0.614063973727422
7628	14	6561332	6562977	-0.183193490852821	2.56470887193949	9363	82444	82457	14	36	0.967123022400576	0.967123022400576	0	2.82204977356834	3.07468722912316	-0.252637455554823	0.09614	0.9981	0.614063973727422
2602	1	13704559	13704909	0.136128841787242	0.816773050723454	676	6248	6253	6	26	-0.966271639244294	0	-0.966271639244294	-1.15838853900928	0.196284011708393	-1.35467255071767	0.1522	1	0.614063973727422
3779	1	12512461	12513482	0.142709455266949	2.14064182900423	621	5752	5766	15	21	-0.965149477610487	0	-0.965149477610487	-2.21241261201446	0.735192900754577	-2.94760551276904	0.01456	0.7686	0.614063973727422
4121	8	10119432	10119706	0.267898262028238	1.60738957216943	6108	54469	54474	6	21	-0.964872335863378	0	-0.964872335863378	-1.32010525250483	0.0278877784821111	-1.34799303098694	0.1564	1	0.614063973727422
2101	7	2204019	2204588	0.15209563687615	1.5209563687615	5092	43931	43940	10	29	-0.962881274900099	0	-0.962881274900099	-1.8422854339893	0.103262034731854	-1.94554746872115	0.1472	1	0.614063973727422
502	8	13210149	13210292	-0.302039579012579	1.81223747407547	6261	55967	55972	6	21	0.95963692016371	0.95963692016371	0	1.85620679084804	1.85620679084804	0	0.036	1	0.614063973727422
1460	11	12719821	12720073	0.206318370529093	0.825273482116371	7997	71156	71159	4	22	-0.958536206483412	0	-0.958536206483412	-0.707138110473715	0.264679355732527	-0.971817466206242	0.03113	1	0.614063973727422
3422	9	10221465	10221919	0.176391728605995	1.23474210024196	6715	59710	59716	7	18	-0.953600635581306	0	-0.953600635581306	-1.3925421803384	0.0782345677975458	-1.47077674813595	0.195	1	0.614063973727422
6339	8	10170176	10171236	0.257434134331359	1.02973653732544	6111	54488	54491	4	10	-0.952273396893531	0	-0.952273396893531	-1.36800304897836	0	-1.36800304897836	0.01496	0.7652	0.614063973727422
4910	1	3110226	3110948	0.201182569383469	1.20709541630081	160	1571	1576	6	78	-0.94681785824851	0	-0.94681785824851	-1.48610413071686	0.173818884675026	-1.65992301539188	0.03706	0.9951	0.614063973727422
5381	1	10722042	10724352	0.169309565756957	1.69309565756957	504	4157	4166	10	15	-0.939397682943377	0	-0.939397682943377	-2.01886724707809	0	-2.01886724707809	0.1382	0.9986	0.614063973727422
2180	11	8686405	8687474	-0.3085179796989	0.925553939096701	7765	68885	68887	3	24	0.934469261309694	0.934469261309694	0	1.06449751407944	1.06449751407944	0	0.01252	0.699	0.614063973727422
6825	6	6351576	6352056	0.222747841881497	2.22747841881497	4474	38888	38897	10	58	-0.930798425266865	0	-0.930798425266865	-3.08502244834499	0	-3.08502244834499	0.02154	0.9902	0.614063973727422
5281	11	14470504	14471419	-0.195267806841188	1.36687464788832	8169	73954	73960	7	39	0.930279679511935	0.930279679511935	0	1.53982137269492	1.53982137269492	0	0.129	1	0.614063973727422
7216	11	14613642	14614597	0.18815286596974	1.50522292775792	8185	74167	74174	8	32	-0.924229292183347	0	-0.924229292183347	-1.73812868523065	0.0824601283936458	-1.82058881362429	0.06341	0.9991	0.614063973727422
2835	10	10532653	10533016	0.145825566490033	1.02077896543023	7286	64748	64754	7	45	-0.918478275598446	0	-0.918478275598446	-1.72618195177815	0.00264197238184954	-1.72882392415999	0.1194	1	0.614063973727422
2839	1	12111918	12114253	-0.249193045844043	5.48224700856895	579	5136	5157	22	48	0.914079577927988	0.914079577927988	0	5.42562694163222	5.42562694163222	0	0.05065	0.8964	0.614063973727422
4176	11	14594947	14595610	0.229994470316057	2.52993917347662	8181	74074	74084	11	49	-0.90681099566253	0	-0.90681099566253	-2.78933326790998	0.317553637368076	-3.10688690527805	0.05201	0.9997	0.614063973727422
6583	1	21964161	21964767	-0.125118407797594	0.87582885458316	1016	9360	9366	7	30	0.901327781155325	0.901327781155325	0	1.40443473487838	1.53859297053519	-0.134158235656815	0.07822	1	0.614063973727422
5837	GroupUn126	37646	38146	0.171667668936177	1.37334135148941	11096	98414	98421	8	37	-0.899493595276217	0	-0.899493595276217	-1.83593684970076	0.0970427522793099	-1.93297960198007	0.07679	1	0.614063973727422
5558	8	3606092	3606803	0.222118636143493	1.55483045300445	5734	50137	50143	7	23	-0.886357630155966	0	-0.886357630155966	-1.9553369279528	0	-1.9553369279528	0.02282	0.9634	0.614063973727422
3491	2	15251931	15252274	0.119423427143766	1.19423427143766	2162	18176	18185	10	28	-0.88416664186323	0	-0.88416664186323	-1.77058020150156	0.441638528351205	-2.21221872985277	0.01332	0.9814	0.614063973727422
3879	5	13763569	13763887	0.150369502468855	0.751847512344275	4197	36250	36254	5	25	-0.878519846831429	0	-0.878519846831429	-1.04544357839337	0.158787156998787	-1.20423073539216	0.02566	0.9998	0.614063973727422
6456	12	11315093	11316366	-0.197390281992991	1.38173197395094	8657	77651	77657	7	16	0.863106591238597	0.863106591238597	0	1.40814341973236	1.52841521680361	-0.120271797071249	0.1674	1	0.614063973727422
5428	16	4979199	4979876	-0.288927513812405	1.15571005524962	10423	92501	92504	4	26	0.86010194074114	0.86010194074114	0	1.20168017887072	1.20168017887072	0	0.03102	0.9913	0.614063973727422
678	11	10675616	10676069	-0.127230404178012	0.763382425068072	7866	69850	69855	6	36	0.857039226189759	0.857039226189759	0	0.272087324097426	1.01407270633437	-0.741985382236944	0.01108	0.9184	0.614063973727422
6276	11	14672898	14674021	-0.166831416023536	2.50247124035303	8195	74343	74357	15	26	0.845648312950695	0.845648312950695	0	3.02192530762476	3.36176604470109	-0.339840737076337	0.01205	0.6672	0.614063973727422
6785	6	16087037	16087933	-0.115854996919557	1.73782495379335	4836	41426	41440	15	20	0.844409700989969	0.844409700989969	0	2.3004034400764	2.66953040339259	-0.369126963316187	0.16	1	0.614063973727422
4202	5	11757812	11758723	0.269548899505201	3.23458679406241	4052	34429	34440	12	23	-0.838809108982703	0	-0.838809108982703	-3.22254224491166	0.0813327065838874	-3.30387495149554	0.0123	0.7494	0.614063973727422
1435	16	4592407	4592674	0.410565857152955	1.23169757145886	10384	92005	92007	3	8	-0.835295018284994	0	-0.835295018284994	-1.04492065104552	0.255499658775603	-1.30042030982112	0.07937	1	0.614063973727422
1949	7	772470	772609	-0.159792265502987	0.798961327514933	5019	43219	43223	5	30	0.831450500108942	0.831450500108942	0	0.963402176349117	0.997708092722135	-0.0343059163730179	0.04278	1	0.614063973727422
4543	3	3724739	3725986	0.146651656338716	1.46651656338716	2394	20354	20363	10	29	-0.81892366037978	0	-0.81892366037978	-1.04256239121173	0.760885700358252	-1.80344809156998	0.03384	0.94	0.614063973727422
3120	12	7114231	7114941	0.233348691050885	2.10013821945797	8428	75754	75762	9	42	-0.815679705827234	0	-0.815679705827234	-2.13680811332463	0.0348664463412798	-2.17167455966591	0.2007	1	0.614063973727422
2212	8	13124811	13124844	0.15019797679915	0.45059393039745	6251	55779	55781	3	32	-0.811648613977456	0	-0.811648613977456	-0.715791029802389	0.20371614550617	-0.91950717530856	0.149	1	0.614063973727422
6799	2	3028853	3030044	-0.199635186344471	2.59525742247813	1538	13469	13481	13	26	0.80560584203875	0.80560584203875	0	2.50332060972238	2.72655844247078	-0.2232378327484	0.09342	0.9998	0.614063973727422
604	1	12556917	12557250	0.159876381250926	0.639505525003703	626	5917	5920	4	28	-0.804668781555344	0	-0.804668781555344	-1.29829452126746	0.0819840932223006	-1.38027861448976	0.0503	1	0.614063973727422
7602	11	13379171	13380817	-0.161914348395325	2.91445827111584	8073	72478	72495	18	47	0.803984792106531	0.803984792106531	0	2.63506368536521	3.50904442110249	-0.87398073573728	0.07421	0.9915	0.614063973727422
904	3	10401221	10401801	0.13934173453629	1.3934173453629	2727	22830	22839	10	59	-0.796882926872223	0	-0.796882926872223	-1.58888416080682	0.314720354119172	-1.90360451492599	0.0673	1	0.614063973727422
2651	GroupUn52	95746	95861	-0.282710500034605	1.41355250017302	10817	95852	95856	5	38	0.790564615489515	0.790564615489515	0	1.35716220161603	1.35716220161603	0	0.05964	1	0.614063973727422
6610	7	9048278	9048637	-0.167901601841961	0.671606407367845	5300	45509	45512	4	15	0.781869713658753	0.781869713658753	0	0.682256820961596	1.03941401489571	-0.357157193934118	0.1075	1	0.614063973727422
4998	1	26644125	26644752	0.119321770686378	1.19321770686378	1248	11084	11093	10	47	-0.779902585305769	0	-0.779902585305769	-1.15601429629025	0.258519957499029	-1.41453425378928	0.138	1	0.614063973727422
1734	3	7346971	7347565	0.233088066057251	1.39852839634351	2600	21713	21718	6	22	-0.778251992098109	0	-0.778251992098109	-0.968136738071134	0.345789385554781	-1.31392612362592	0.05439	0.9999	0.614063973727422
4390	11	14144105	14144243	0.114609466273406	0.458437865093623	8138	73499	73502	4	54	-0.773282638464534	0	-0.773282638464534	-1.33314630705715	0	-1.33314630705715	0.1507	1	0.614063973727422
2899	GroupUn86	89205	89559	0.489163411182409	0.978326822364817	10930	96808	96809	2	18	-0.767245985772146	0	-0.767245985772146	-1.10659460422436	0	-1.10659460422436	0.01084	0.9566	0.614063973727422
1777	11	13118185	13118553	0.147349268304033	1.3261434147363	8032	71552	71560	9	52	-0.763783077572398	0	-0.763783077572398	-2.1663801638122	0.141146039511963	-2.30752620332416	0.1945	1	0.614063973727422
4616	6	15821981	15822985	0.23345798075792	1.40074788454752	4817	41087	41092	6	18	-0.762318651814404	0	-0.762318651814404	-1.40864946342176	0	-1.40864946342176	0.08874	0.9999	0.614063973727422
3770	11	13125758	13125870	0.174700010484168	0.524100031452505	8033	71594	71596	3	78	-0.759710956498515	0	-0.759710956498515	-0.953676283689218	0.170865875077281	-1.1245421587665	0.01406	1	0.614063973727422
365	1	27054945	27056174	-0.140422059832121	1.40422059832121	1271	11343	11352	10	25	0.756005035956817	0.756005035956817	0	1.89692629026241	1.94104160089346	-0.0441153106310523	0.1507	1	0.614063973727422
1111	1	12549216	12549875	0.189022353645839	1.32315647552088	625	5885	5891	7	53	-0.751445490330184	0	-0.751445490330184	-1.51027202241041	0.0736295460380409	-1.58390156844845	0.1642	1	0.614063973727422
5109	15	9867421	9867537	0.301015033043785	1.20406013217514	10147	89826	89829	4	15	-0.744950102052011	0	-0.744950102052011	-1.20185551392464	0	-1.20185551392464	0.1484	1	0.614063973727422
7816	8	283468	284766	-0.194710427315007	1.55768341852005	5515	47663	47670	8	35	0.741573841141539	0.741573841141539	0	2.28256418690849	2.28256418690849	0	0.06537	0.995	0.614063973727422
6673	8	12763953	12764022	0.307693066215063	0.923079198645188	6217	55522	55524	3	36	-0.738632051203279	0	-0.738632051203279	-1.02157355729253	0.200336032435578	-1.22190958972811	0.04692	1	0.614063973727422
8578	11	8730773	8731283	-0.179645875482705	0.718583501930819	7774	69083	69086	4	54	0.738097903436887	0.738097903436887	0	1.11905525935429	1.2332381953154	-0.114182935961114	0.02118	0.9861	0.614063973727422
6453	14	5954116	5954328	-0.157405122200852	1.10183585540596	9315	81901	81907	7	44	0.737113915441151	0.737113915441151	0	1.80736824868945	2.12251104283019	-0.315142794140743	0.04613	1	0.614063973727422
8697	11	5172151	5172823	-0.178623457115567	0.893117285577834	7657	67955	67959	5	25	0.735990408090942	0.735990408090942	0	1.03367982633473	1.08404066457319	-0.0503608382384572	0.07649	1	0.614063973727422
5300	15	7908993	7909185	-0.382303593539167	1.1469107806175	10006	88583	88585	3	38	0.729355972408003	0.729355972408003	0	1.11900058772329	1.11900058772329	0	0.1194	1	0.614063973727422
2537	7	7451448	7451449	-0.225835245196918	0.225835245196918	5242	44970	44970	1	10	0.715140998918578	0.715140998918578	0	0.715140998918578	0.715140998918578	0	0.02925	1	0.614063973727422
6484	2	7063774	7063799	-0.296334536301032	0.889003608903095	1710	14666	14668	3	16	0.706718324614556	0.706718324614556	0	1.01819999870034	1.01819999870034	0	0.1104	1	0.614063973727422
5086	8	7072290	7073297	0.139651961870537	1.53617158057591	5917	51985	51995	11	41	-0.704413674675717	0	-0.704413674675717	-1.41946095182938	0.90519194502589	-2.32465289685527	0.03695	0.9778	0.614063973727422
4908	1	24329038	24329789	0.258438724693755	1.80907107285628	1130	10221	10227	7	30	-0.704127012090824	0	-0.704127012090824	-1.56027313379369	0	-1.56027313379369	0.02427	0.9643	0.614063973727422
1092	10	10407315	10408976	-0.190661910072031	3.43191438129656	7266	64472	64489	18	22	0.702695912959528	0.702695912959528	0	4.09563931213272	4.09563931213272	0	0.05871	0.9755	0.614063973727422
6509	3	13161263	13161308	0.184011178382632	0.368022356765263	2867	24097	24098	2	7	-0.700927022543441	0	-0.700927022543441	-0.626011474333484	0.0749155482099566	-0.700927022543441	0.1332	1	0.614063973727422
2067	14	4526076	4527141	0.185207044389728	1.11124226633837	9246	81119	81124	6	63	-0.698782376770659	0	-0.698782376770659	-1.64778313943233	0	-1.64778313943233	0.08221	0.9997	0.614063973727422
7856	12	8844620	8845226	0.257247160868336	1.28623580434168	8533	76748	76752	5	25	-0.69647539220322	0	-0.69647539220322	-1.38344659214907	0	-1.38344659214907	0.05251	0.9999	0.614063973727422
6108	1	28645209	28645244	0.549192266824934	1.09838453364987	1384	12498	12499	2	12	-0.690808521603293	0	-0.690808521603293	-1.23717327439777	0	-1.23717327439777	0.01725	1	0.614063973727422
7189	14	8486391	8486502	0.123370956656677	0.370112869970032	9462	83355	83357	3	37	-0.689659800325085	0	-0.689659800325085	-0.642051486777921	0.0476083135471639	-0.689659800325085	0.0267	1	0.614063973727422
5060	3	8429650	8430222	-0.330124480753415	0.990373442260245	2648	22001	22003	3	18	0.688002052756774	0.688002052756774	0	1.02445039397498	1.02445039397498	0	0.02452	0.988	0.614063973727422
2638	8	11531945	11533559	-0.226044977455475	2.03440479709927	6153	54847	54855	9	52	0.682538499308317	0.682538499308317	0	2.32717865496304	2.57999505359133	-0.252816398628287	0.02918	0.8458	0.614063973727422
3210	12	11311933	11312503	0.392345930644336	1.56938372257734	8656	77646	77649	4	30	-0.682138609890829	0	-0.682138609890829	-1.02459213427456	0.119356167847565	-1.14394830212212	0.01494	0.9322	0.614063973727422
3967	1	13891867	13892527	-0.236658830037202	2.12992947033482	683	6331	6339	9	35	0.681684898791178	0.681684898791178	0	2.33261881638839	2.40950171038453	-0.076882893996135	0.07722	1	0.614063973727422
2301	6	16411824	16412047	-0.259544356164921	1.03817742465968	4852	41675	41678	4	20	0.680710873632668	0.680710873632668	0	0.754470380961096	1.10423666329795	-0.34976628233685	0.1587	1	0.614063973727422
5073	GroupUn162	38685	40150	-0.243125066112521	2.91750079335025	11233	99731	99742	12	18	0.679963343775983	0.679963343775983	0	3.37715393777215	3.37715393777215	0	0.04536	0.9604	0.614063973727422
4165	5	9877156	9877384	-0.185163604905307	0.55549081471592	3928	32541	32543	3	21	0.679099579361211	0.679099579361211	0	0.699584597789408	0.760502544997012	-0.0609179472076038	0.1074	1	0.614063973727422
5612	16	3769183	3769592	-0.11282197574557	0.902575805964563	10316	91265	91272	8	35	0.678232067764885	0.678232067764885	0	1.14739647953251	1.68962476370711	-0.542228284174604	0.1976	1	0.614063973727422
8263	11	14615451	14616041	-0.347018589495355	2.42913012646748	8185	74177	74183	7	32	0.677429492940596	0.677429492940596	0	2.46686025305502	2.46771368961338	-0.000853436558360399	0.1277	1	0.614063973727422
358	7	5494807	5496527	-0.160840292428206	2.09092380156668	5201	44710	44722	13	13	0.67688673286894	0.67688673286894	0	2.12967274831954	2.20364332668706	-0.0739705783675166	0.1566	1	0.614063973727422
8041	3	9584473	9585694	0.220063131525663	1.54044192067964	2693	22486	22492	7	20	-0.676483879818188	0	-0.676483879818188	-1.7680678058593	0.0736053790959956	-1.8416731849553	0.09945	0.9998	0.614063973727422
2721	15	2627973	2629240	-0.19890265278964	1.9890265278964	9697	86057	86066	10	54	0.675011053772261	0.675011053772261	0	1.77522172939593	2.14011554274063	-0.364893813344702	0.135	1	0.614063973727422
5860	GroupUn55	41750	41829	0.25759641517806	1.03038566071224	10833	96000	96003	4	24	-0.673788974853916	0	-0.673788974853916	-1.51352087765296	0.196277669210292	-1.70979854686325	0.02997	1	0.614063973727422
2042	6	8869612	8869613	-0.672104489432184	0.672104489432184	4580	39869	39869	1	59	0.673644618876771	0.673644618876771	0	0.673644618876771	0.673644618876771	0	0.02305	1	0.614063973727422
6430	3	2095366	2095536	-0.307132181061695	0.921396543185084	2293	19358	19360	3	9	0.67288687084905	0.67288687084905	0	0.857466050595086	0.857466050595086	0	0.158	1	0.614063973727422
5183	1	6089950	6090055	0.14554420386938	0.291088407738761	311	2704	2705	2	14	-0.672545160247684	0	-0.672545160247684	-0.527938935171758	0.144606225075926	-0.672545160247684	0.01738	1	0.614063973727422
5701	7	9373721	9373951	-0.402508569100944	0.805017138201888	5315	45630	45631	2	8	0.66923419119986	0.66923419119986	0	0.793877804703805	0.793877804703805	0	0.1165	1	0.614063973727422
2314	11	11842796	11843257	0.325123414357753	2.27586390050427	7929	70329	70335	7	46	-0.66474674553738	0	-0.66474674553738	-2.49295835247268	0	-2.49295835247268	0.01581	0.9705	0.614063973727422
4289	6	4824875	4824958	0.105618449474813	0.422473797899254	4387	38185	38188	4	16	-0.663539028691484	0	-0.663539028691484	-0.428784540379449	0.234754488312036	-0.663539028691484	0.04722	1	0.614063973727422
2838	10	6367794	6368034	1.41469024734205	5.65876098936822	6963	61366	61369	4	8	-0.662709530275747	0	-0.662709530275747	-1.07312943518022	0	-1.07312943518022	0.1908	1	0.614063973727422
1908	1	12547260	12547600	-0.322899095185486	2.58319276148389	625	5866	5873	8	53	0.662394481190983	0.662394481190983	0	2.64609223285537	2.81544920904003	-0.169356976184653	0.02494	0.9995	0.614063973727422
3208	6	12915265	12915739	-0.43187145641513	1.72748582566052	4724	40640	40643	4	14	0.661364342935466	0.661364342935466	0	1.43269998971449	1.43269998971449	0	0.08955	1	0.614063973727422
4501	3	9492807	9492885	0.146641717854396	0.439925153563189	2685	22294	22296	3	35	-0.65965369863562	0	-0.65965369863562	-0.373914345871027	0.285739352764593	-0.65965369863562	0.0781	1	0.614063973727422
2465	12	8542396	8543816	0.343318130557809	2.74654504446247	8502	76344	76351	8	8	-0.659267621863814	0	-0.659267621863814	-2.76618187418708	0	-2.76618187418708	0.04532	0.9641	0.614063973727422
7044	15	8364081	8364716	0.131237816380669	1.57485379656803	10045	89167	89178	12	31	-0.65728423713127	0	-0.65728423713127	-2.89528494188577	0.0901442316800774	-2.98542917356585	0.1655	1	0.614063973727422
7790	7	12423198	12423774	0.374057688220193	1.12217306466058	5452	46950	46952	3	13	-0.656738646138934	0	-0.656738646138934	-1.16524589632552	0	-1.16524589632552	0.01541	0.9358	0.614063973727422
6547	1	12091874	12092389	0.255768559006249	1.79037991304374	576	5029	5035	7	88	-0.656192619799057	0	-0.656192619799057	-2.38534773844417	0.0764125189275838	-2.46176025737175	0.07255	1	0.614063973727422
6737	14	9391697	9392298	0.243279777478035	1.94623821982428	9532	84272	84279	8	37	-0.654254455684477	0	-0.654254455684477	-2.23884843751363	0.0471405151375333	-2.28598895265116	0.1054	1	0.614063973727422
1758	13	8280459	8280716	-0.272024468768818	1.36012234384409	9049	79617	79621	5	22	0.653977085539254	0.653977085539254	0	1.45472939879855	1.45472939879855	0	0.02813	1	0.614063973727422
7117	2	5614914	5615571	0.154524782494297	2.00882217242586	1657	14456	14468	13	31	-0.651523336139109	0	-0.651523336139109	-1.8974669812863	0.165386262070225	-2.06285324335653	0.1159	1	0.614063973727422
2580	7	11273672	11273732	0.45432708030284	0.908654160605681	5409	46470	46471	2	12	-0.648973451643555	0	-0.648973451643555	-0.377130493166084	0.271842958477471	-0.648973451643555	0.04348	1	0.614063973727422
2328	1	1572686	1572777	0.421350971602568	0.842701943205135	87	847	848	2	23	-0.648497999841314	0	-0.648497999841314	-0.83568753340399	0	-0.83568753340399	0.03196	1	0.614063973727422
3621	6	17564354	17564860	0.311787143198531	1.55893571599265	4952	42675	42679	5	19	-0.647948990982417	0	-0.647948990982417	-1.69762094164974	0	-1.69762094164974	0.01287	0.9263	0.614063973727422
535	1	22555208	22555810	0.189880190320289	2.08868209352318	1043	9710	9720	11	38	-0.643123000952166	0	-0.643123000952166	-2.00724408188311	0.467428419342149	-2.47467250122526	0.043	0.9994	0.614063973727422
8569	11	14698340	14698811	0.335565365791777	0.671130731583553	8198	74423	74424	2	27	-0.640645902277705	0	-0.640645902277705	-0.553717415666041	0.0869284866116647	-0.640645902277705	0.1601	1	0.614063973727422
619	10	11845137	11845138	-0.640406744681171	0.640406744681171	7364	65494	65494	1	21	0.640406744681158	0.640406744681158	0	0.640406744681158	0.640406744681158	0	0.03622	1	0.614063973727422
1214	6	16888603	16889053	-0.195708508295566	0.782834033182265	4915	42395	42398	4	23	0.637826315763673	0.637826315763673	0	0.745628586491365	1.05670533624231	-0.311076749750947	0.05795	1	0.614063973727422
3630	1	6395481	6396032	0.323497956681856	2.58798365345485	334	3010	3017	8	12	-0.63727059165323	0	-0.63727059165323	-2.13123620113161	0.0539339023593608	-2.18517010349097	0.08587	1	0.614063973727422
7741	1	12503342	12505424	-0.27522595110916	2.47703355998244	619	5718	5726	9	43	0.636941185461327	0.636941185461327	0	1.77112142040409	2.16706191938246	-0.395940498978374	0.09692	0.9932	0.614063973727422
938	2	15490158	15490589	0.233521343989297	0.934085375957188	2187	18585	18588	4	30	-0.632760952395491	0	-0.632760952395491	-0.911197784601871	0	-0.911197784601871	0.02356	0.9964	0.614063973727422
1279	2	10176251	10176252	-0.600572004305279	0.600572004305279	1861	15662	15662	1	18	0.63203277396821	0.63203277396821	0	0.63203277396821	0.63203277396821	0	0.04503	1	0.614063973727422
8621	11	13407919	13408738	0.237240336293336	1.66068235405335	8076	72614	72620	7	65	-0.630515304563038	0	-0.630515304563038	-1.98620461296876	0.0450709901245394	-2.03127560309329	0.0702	0.9999	0.614063973727422
2788	GroupUn134	10645	10896	0.184929946100887	0.739719784403546	11135	98803	98806	4	34	-0.630398542133623	0	-0.630398542133623	-1.76185801585758	0	-1.76185801585758	0.0386	1	0.614063973727422
7704	4	10177439	10178423	0.330634888286014	1.65317444143007	3359	27835	27839	5	31	-0.629857530121766	0	-0.629857530121766	-2.09014969164992	0	-2.09014969164992	0.04975	0.9949	0.614063973727422
5516	3	9553057	9553106	0.508973939391248	1.0179478787825	2689	22351	22352	2	39	-0.627715258415049	0	-0.627715258415049	-1.0092042003152	0	-1.0092042003152	0.02193	1	0.614063973727422
2018	11	9282588	9282975	-0.224840010239278	0.674520030717835	7801	69272	69274	3	18	0.625117875261519	0.625117875261519	0	0.811674333280314	0.855545931988643	-0.0438715987083288	0.1228	1	0.614063973727422
1809	11	1095318	1095808	0.379560302861058	3.41604272574952	7509	66863	66871	9	41	-0.623267622631727	0	-0.623267622631727	-3.2567392621476	0	-3.2567392621476	0.02904	0.9978	0.614063973727422
1019	11	12510478	12510572	-0.141861192995404	0.709305964977018	7975	70709	70713	5	14	0.623216712109383	0.623216712109383	0	0.81495047230685	0.81495047230685	0	0.1417	1	0.614063973727422
1381	11	14660056	14660904	0.281317353820133	1.40658676910066	8193	74274	74278	5	14	-0.621219184435106	0	-0.621219184435106	-1.35730468091301	0	-1.35730468091301	0.1118	1	0.614063973727422
8749	4	2409573	2410137	-0.131452149810444	0.657260749052221	2936	24779	24783	5	48	0.620717470118935	0.620717470118935	0	0.862308245102689	1.00998617732488	-0.147677932222193	0.1337	1	0.614063973727422
8055	14	4433738	4434691	-0.211682004588856	1.48177403212199	9233	80863	80869	7	13	0.619803142391557	0.619803142391557	0	1.55146702787044	1.7637032607098	-0.212236232839357	0.06905	0.9995	0.614063973727422
5439	8	12638239	12638539	0.169585601209873	0.678342404839492	6199	55265	55268	4	43	-0.619671871738911	0	-0.619671871738911	-1.38046269962271	0.0460855867135976	-1.42654828633631	0.03641	1	0.614063973727422
5114	4	8187209	8189195	0.241995343668329	2.17795809301496	3246	26978	26986	9	27	-0.618895389525774	0	-0.618895389525774	-2.19506714769752	0	-2.19506714769752	0.082	0.9876	0.614063973727422
3492	3	4266973	4267293	-0.160097455002065	0.480292365006196	2419	20479	20481	3	29	0.618738537758566	0.618738537758566	0	0.772149682966938	0.91279349650075	-0.140643813533812	0.06871	1	0.614063973727422
39	5	10532226	10532730	-0.322646376608928	0.645292753217856	3976	33321	33322	2	42	0.618506526144174	0.618506526144174	0	0.665821053297271	0.665821053297271	0	0.1861	1	0.614063973727422
8	2	13842456	13843244	-0.184372744358199	2.58121842101479	2035	16703	16716	14	51	0.6178988813251	0.6178988813251	0	2.64817317906654	3.14047741102059	-0.492304231954047	0.1185	1	0.614063973727422
7966	12	11300019	11300732	0.275801694732008	1.37900847366004	8655	77571	77575	5	67	-0.617650790815301	0	-0.617650790815301	-1.25032459438717	0.0325940929311217	-1.28291868731829	0.1758	1	0.614063973727422
3130	1	26151369	26151887	-0.197133979335466	1.97133979335466	1209	10644	10653	10	45	0.616465175794569	0.616465175794569	0	2.32890784517939	2.65603253547381	-0.32712469029441	0.07209	1	0.614063973727422
566	4	10554990	10555461	0.114525011883636	0.572625059418179	3386	28107	28111	5	35	-0.614213483900879	0	-0.614213483900879	-0.592064981785831	0.346449063981662	-0.938514045767493	0.04534	1	0.614063973727422
4152	GroupUn54	219105	219217	0.286016169332717	0.858048507998151	10829	95938	95940	3	16	-0.613347080126512	0	-0.613347080126512	-0.813742958627481	0.127271709527278	-0.94101466815476	0.06246	1	0.614063973727422
847	3	9568996	9569863	-0.245272265510935	2.45272265510935	2691	22433	22442	10	66	0.612063240270263	0.612063240270263	0	2.83464680227553	2.83464680227553	0	0.05958	0.9993	0.614063973727422
6483	2	15472189	15473550	-0.143763299775909	1.86892289708682	2183	18529	18541	13	37	0.611986218679627	0.611986218679627	0	2.52394033289025	2.9040545549871	-0.380114222096852	0.08481	0.9987	0.614063973727422
7402	8	13187633	13188256	0.206711763473444	1.24027058084067	6257	55906	55911	6	33	-0.611923551791941	0	-0.611923551791941	-1.42438372417268	0.14692642670659	-1.57131015087927	0.1897	1	0.614063973727422
5610	14	9310274	9310709	-0.171503027287032	2.05803632744438	9523	84132	84143	12	37	0.611753120176073	0.611753120176073	0	3.37548589313046	3.6227051035795	-0.247219210449043	0.02177	0.9942	0.614063973727422
989	11	7590758	7591022	-0.166908824750816	0.834544123754078	7704	68340	68344	5	51	0.607086826623346	0.607086826623346	0	1.12606636445715	1.3001307634689	-0.174064399011748	0.1036	1	0.614063973727422
5445	6	16004808	16005773	-0.276150286359142	1.65690171815485	4826	41249	41254	6	76	0.605367154047838	0.605367154047838	0	0.873811234720524	1.53410162559385	-0.660290390873329	0.01796	0.8524	0.614063973727422
6523	3	11722384	11722566	0.208271589356744	0.416543178713489	2793	23362	23363	2	24	-0.605201104084151	0	-0.605201104084151	-0.785124383586119	0	-0.785124383586119	0.1199	1	0.614063973727422
815	2	13128365	13129202	0.14501605057088	2.03022470799232	2003	16551	16564	14	28	-0.604404569237906	0	-0.604404569237906	-2.09332010568202	0.0847019612269138	-2.17802206690894	0.0979	1	0.614063973727422
7457	11	10473903	10474053	0.813318036493755	1.62663607298751	7854	69771	69772	2	12	-0.60346527846242	0	-0.60346527846242	-0.769419261901414	0	-0.769419261901414	0.04332	1	0.614063973727422
1867	11	14403879	14404652	0.25651571676112	2.05212573408896	8162	73816	73823	8	24	-0.60176019269559	0	-0.60176019269559	-1.83876895290718	0.214837375483905	-2.05360632839108	0.05936	0.9997	0.614063973727422
6683	8	6566974	6567382	0.233895862601887	0.701687587805662	5874	51239	51241	3	12	-0.60142887009859	0	-0.60142887009859	-0.917559065957539	0	-0.917559065957539	0.1146	1	0.614063973727422
1709	1	15580148	15580934	0.165888481356711	2.15655025763724	754	7124	7136	13	27	-0.600114342121595	0	-0.600114342121595	-2.08863045042648	0.309172895492228	-2.39780334591871	0.08933	1	0.614063973727422
1040	11	215393	215586	-0.204312023537624	1.22587214122575	7442	66246	66251	6	29	0.599662358477487	0.599662358477487	0	1.14841435900899	1.23667832841726	-0.0882639694082654	0.05981	1	0.614063973727422
7996	2	10117296	10117522	-0.412012094446574	1.23603628333972	1856	15640	15642	3	19	0.597934902286832	0.597934902286832	0	1.20045497266087	1.20045497266087	0	0.05565	1	0.614063973727422
6577	14	4544059	4544098	0.3108857156149	0.932657146844699	9250	81178	81180	3	24	-0.596246535303836	0	-0.596246535303836	-0.932360896398122	0.168198326877834	-1.10055922327596	0.06567	1	0.614063973727422
8206	10	3520372	3520855	0.255638409652089	0.766915228956266	6849	60433	60435	3	10	-0.593864917320694	0	-0.593864917320694	-0.817208454709256	0.120070372199477	-0.937278826908733	0.04532	0.9999	0.614063973727422
3942	6	16719780	16719992	-0.339907826976526	1.35963130790611	4889	42087	42090	4	8	0.591977799347101	0.591977799347101	0	1.27206583309319	1.27206583309319	0	0.05882	1	0.614063973727422
887	8	3809090	3809294	0.17568865441586	0.351377308831721	5746	50200	50201	2	7	-0.590644615606987	0	-0.590644615606987	-0.434237527757338	0.156407087849649	-0.590644615606987	0.1204	1	0.614063973727422
1005	2	2838565	2839104	-0.2567086375289	1.2835431876445	1516	13220	13224	5	20	0.590062572987336	0.590062572987336	0	1.19633257590759	1.36068105448943	-0.164348478581845	0.08913	1	0.614063973727422
2239	1	12357065	12358796	0.139703637974596	1.67644365569515	600	5438	5449	12	31	-0.585626304991591	0	-0.585626304991591	-1.67816644456348	0.411886792269631	-2.09005323683311	0.1491	0.9999	0.614063973727422
7247	6	7860369	7861247	-0.150837502794625	0.905025016767748	4540	39645	39650	6	26	0.585551679560135	0.585551679560135	0	0.92331387575759	1.25722989729403	-0.333916021536444	0.1633	1	0.614063973727422
618	6	16870276	16870277	-0.215374372278625	0.215374372278625	4910	42348	42348	1	19	0.585055298906933	0.585055298906933	0	0.585055298906933	0.585055298906933	0	0.02381	1	0.614063973727422
5269	15	3123120	3123354	0.116610063603341	0.583050318016706	9714	86241	86245	5	48	-0.584732661146829	0	-0.584732661146829	-0.860968277177218	0.239942400877438	-1.10091067805466	0.09049	1	0.614063973727422
6581	1	12094749	12095424	0.17831729114869	1.24822103804083	576	5052	5058	7	88	-0.584155109896279	0	-0.584155109896279	-0.977217196083748	0.125627933594143	-1.10284512967789	0.04899	0.9995	0.614063973727422
1982	14	9393905	9395322	-0.254945028349289	1.78461519844502	9532	84297	84303	7	37	0.58381734449416	0.58381734449416	0	1.96448726107743	1.96448726107743	0	0.03421	0.9181	0.614063973727422
4278	4	12353444	12354731	-0.16273495594441	0.976409735666462	3477	28705	28710	6	9	0.583523272974893	0.583523272974893	0	1.01682250841448	1.01682250841448	0	0.0819	0.9988	0.614063973727422
5008	2	15362496	15362589	0.104112007665231	0.312336022995692	2176	18366	18368	3	49	-0.582707101633268	0	-0.582707101633268	-0.138109891484578	0.444597210148689	-0.582707101633268	0.07829	1	0.614063973727422
5358	1	17658045	17658266	-0.205701365934423	1.43990956154096	851	7982	7988	7	26	0.579113134969957	0.579113134969957	0	1.80751769977906	2.03592075714089	-0.22840305736183	0.06547	1	0.614063973727422
5573	11	13270780	13272407	0.186126138236329	2.04738752059962	8059	72171	72181	11	29	-0.578503226181447	0	-0.578503226181447	-2.34840082898998	0.161324974948179	-2.50972580393816	0.1479	1	0.614063973727422
4497	11	13277608	13278630	-0.184683265972718	2.40088245764534	8060	72191	72203	13	29	0.578184167207411	0.578184167207411	0	2.34606651474563	2.7161036547707	-0.370037140025067	0.03798	0.9789	0.614063973727422
4484	8	1815349	1815367	-0.43169549395275	0.863390987905501	5580	48282	48283	2	34	0.578117230573482	0.578117230573482	0	0.689264610999831	0.689264610999831	0	0.01973	1	0.614063973727422
2518	5	4919948	4920221	0.169170754527259	0.845853772636297	3658	30136	30140	5	74	-0.575900248158612	0	-0.575900248158612	-1.67177143912859	0	-1.67177143912859	0.0558	1	0.614063973727422
2725	1	20937250	20937272	0.447031386654536	0.894062773309073	956	8882	8883	2	17	-0.572992804916531	0	-0.572992804916531	-0.758787728112655	0	-0.758787728112655	0.1315	1	0.614063973727422
594	1	3134402	3135522	-0.160832000930194	0.964992005581165	165	1684	1689	6	55	0.5725551672011	0.5725551672011	0	1.43376245700323	1.44944622521611	-0.0156837682128799	0.1126	1	0.614063973727422
2087	5	9901448	9902214	0.151221573081555	0.90732943848933	3931	32679	32684	6	69	-0.572198066931283	0	-0.572198066931283	-0.7587609518611	0.205185655942066	-0.963946607803166	0.0834	1	0.614063973727422
496	13	2722355	2723153	-0.337530271107677	0.675060542215353	8830	78760	78761	2	15	0.570350661887641	0.570350661887641	0	0.685497670100951	0.685497670100951	0	0.1786	1	0.614063973727422
7600	GroupUn89	13929	14694	-0.232634847790393	1.62844393453275	10949	97000	97006	7	10	0.565617408603152	0.565617408603152	0	1.8683397192466	1.8683397192466	0	0.07017	0.9999	0.614063973727422
536	3	7328623	7328739	0.377595495001365	1.1327864850041	2596	21630	21632	3	8	-0.565330539161735	0	-0.565330539161735	-1.19227203119922	0	-1.19227203119922	0.01607	1	0.614063973727422
8635	11	8065070	8065694	0.42316310606608	0.84632621213216	7732	68585	68586	2	40	-0.564995508999633	0	-0.564995508999633	-0.926570149454307	0	-0.926570149454307	0.02439	0.9822	0.614063973727422
5319	8	13160078	13160350	0.129202018598609	0.516808074394435	6254	55858	55861	4	26	-0.563703315713778	0	-0.563703315713778	-0.916442864753858	0.158592675079287	-1.07503553983315	0.1535	1	0.614063973727422
823	8	2882985	2883335	0.163208883422623	0.97925330053574	5696	49793	49798	6	14	-0.562311439144044	0	-0.562311439144044	-1.04074296296114	0.231935120975592	-1.27267808393673	0.1033	1	0.614063973727422
5710	3	7698510	7698974	-0.214541648665369	1.50179154065758	2622	21937	21943	7	20	0.561950641219112	0.561950641219112	0	1.77286728309725	1.85180771859934	-0.0789404355020911	0.193	1	0.614063973727422
2290	6	9307310	9307311	0.56147542390102	0.56147542390102	4602	40048	40048	1	19	-0.561475423901054	0	-0.561475423901054	-0.561475423901054	0	-0.561475423901054	0.02176	1	0.614063973727422
7137	6	17579829	17580064	0.135664938328736	0.67832469164368	4954	42731	42735	5	33	-0.560987455303151	0	-0.560987455303151	-1.08223450534293	0.238446294904447	-1.32068080024738	0.2097	1	0.614063973727422
5510	11	12578303	12578304	0.19610051949879	0.19610051949879	7983	70832	70832	1	28	-0.56072341167449	0	-0.56072341167449	-0.56072341167449	0	-0.56072341167449	0.01638	1	0.614063973727422
3394	6	14231717	14232037	0.151150116807454	1.05805081765218	4762	40786	40792	7	10	-0.560638248521039	0	-0.560638248521039	-1.12068143629362	0.0513705208303101	-1.17205195712393	0.1595	1	0.614063973727422
4849	11	13181694	13182532	0.243159446289407	1.70211612402585	8042	71841	71847	7	53	-0.559926417450635	0	-0.559926417450635	-1.55714683760854	0.191759187402403	-1.74890602501094	0.0132	0.8013	0.614063973727422
7429	GroupUn14	102000	102526	-0.131903666155767	0.659518330778836	10619	94226	94230	5	28	0.55915559624213	0.55915559624213	0	0.756447820766057	1.06276411892552	-0.306316298159467	0.08373	1	0.614063973727422
4952	14	673320	673435	-0.188576844376465	0.377153688752931	9117	80219	80220	2	17	0.558543116840329	0.558543116840329	0	0.377956354762286	0.558543116840329	-0.180586762078043	0.04213	1	0.614063973727422
4695	6	12450023	12450449	0.15733667941592	1.5733667941592	4700	40497	40506	10	15	-0.558413156771558	0	-0.558413156771558	-1.74525667704197	0.22242137752816	-1.96767805457013	0.02179	0.9949	0.614063973727422
235	GroupUn156	65203	65204	-0.495586263127433	0.495586263127433	11210	99427	99427	1	11	0.55587949148401	0.55587949148401	0	0.55587949148401	0.55587949148401	0	0.0445	1	0.614063973727422
4319	6	16008252	16008373	-0.37491026378872	0.74982052757744	4826	41264	41265	2	76	0.555336003054938	0.555336003054938	0	0.732551427813461	0.732551427813461	0	0.03466	1	0.614063973727422
3564	2	14547528	14548111	-0.169014888463658	2.36620843849122	2095	17199	17212	14	21	-0.553611592514858	0	-0.553611592514858	2.11166934248148	2.78183590244111	-0.670166559959622	0.1864	1	0.614063973727422
2765	14	607383	607399	-0.380089582283824	0.760179164567648	9109	80053	80054	2	15	0.55297563922291	0.55297563922291	0	0.835895753074606	0.835895753074606	0	0.06578	1	0.614063973727422
3155	2	5395447	5397112	0.199956601405512	2.99934902108269	1639	14136	14150	15	19	-0.552710191254961	0	-0.552710191254961	-3.13622106615113	0.221753191641628	-3.35797425779275	0.05408	0.9667	0.614063973727422
3571	16	3565602	3565857	-0.111734790194404	0.670408741166421	10296	90972	90977	6	32	0.552604497172413	0.552604497172413	0	0.754498825719783	1.04985993309855	-0.295361107378768	0.0903	1	0.614063973727422
1035	GroupUn145	39534	40220	1.63125277434614	4.89375832303841	11176	99133	99135	3	19	-0.551883030369199	0	-0.551883030369199	-0.811608524342642	0	-0.811608524342642	0.1044	1	0.614063973727422
8575	14	625292	625305	-0.444174575854174	0.888349151708348	9110	80106	80107	2	60	0.551085287872666	0.551085287872666	0	1.0752252355943	1.0752252355943	0	0.01739	1	0.614063973727422
2113	1	1939972	1941356	-0.369497747626428	2.586484233385	113	1034	1040	7	12	0.550345348204961	0.550345348204961	0	1.25423414538162	1.41203101487645	-0.15779686949483	0.08444	0.9985	0.614063973727422
5674	1	17635096	17635299	0.145885515335661	0.729427576678304	846	7935	7939	5	37	-0.550283171883768	0	-0.550283171883768	-0.911607548455255	0	-0.911607548455255	0.07166	1	0.614063973727422
6242	1	14257692	14257861	-0.179233504721752	1.07540102833051	702	6577	6582	6	20	0.547966548365972	0.547966548365972	0	1.46075356349717	1.58891462060427	-0.128161057107098	0.03897	1	0.614063973727422
6777	8	6686676	6686704	0.200985076305749	0.401970152611498	5893	51567	51568	2	31	-0.547400556387758	0	-0.547400556387758	-0.589875554840933	0	-0.589875554840933	0.1674	1	0.614063973727422
7097	11	13396774	13396775	-0.550380960957096	0.550380960957096	8075	72556	72556	1	43	0.54637578893641	0.54637578893641	0	0.54637578893641	0.54637578893641	0	0.03627	1	0.614063973727422
3769	16	4878003	4878055	-0.196858328261446	0.787433313045786	10418	92486	92489	4	9	0.545850287031038	0.545850287031038	0	0.787960324848912	0.787960324848912	0	0.03359	1	0.614063973727422
3284	11	12548725	12548824	-0.140959029207602	0.422877087622805	7978	70766	70768	3	33	0.545061849228375	0.545061849228375	0	0.874612698596244	0.874612698596244	0	0.03809	1	0.614063973727422
3323	5	4721209	4721210	-0.529654774223615	0.529654774223615	3646	30023	30023	1	8	0.545024391947175	0.545024391947175	0	0.545024391947175	0.545024391947175	0	0.04857	1	0.614063973727422
1765	1	14463378	14463719	0.226659166425949	1.13329583212974	723	6760	6764	5	59	-0.544873400313881	0	-0.544873400313881	-1.2590521630904	0.0369672293860406	-1.29601939247644	0.1608	1	0.614063973727422
138	1	13905643	13906389	-0.347334154300382	1.38933661720153	685	6399	6402	4	27	0.543381619391653	0.543381619391653	0	1.37645807259024	1.45660281800797	-0.0801447454177334	0.09321	1	0.614063973727422
8316	12	11303992	11304485	0.156669597401066	0.626678389604265	8655	77596	77599	4	67	-0.543331105739587	0	-0.543331105739587	-0.414956590474639	0.128374515264948	-0.543331105739587	0.09212	1	0.614063973727422
316	11	8047520	8048312	0.270615313350957	2.16492250680766	7730	68541	68548	8	16	-0.542354916044536	0	-0.542354916044536	-2.23059314096981	0	-2.23059314096981	0.05741	0.9995	0.614063973727422
8261	1	12541279	12541481	-0.136461634809333	0.545846539237331	624	5841	5844	4	37	0.542122310011856	0.542122310011856	0	1.00296589010587	1.00296589010587	0	0.09538	1	0.614063973727422
1996	15	8070203	8071017	0.182074604920566	1.0924476295234	10020	88849	88854	6	10	-0.540647329921118	0	-0.540647329921118	-1.34959714322398	0	-1.34959714322398	0.05128	0.9986	0.614063973727422
7887	2	11848142	11848402	-0.121769717567916	0.487078870271663	1933	15989	15992	4	13	0.540367427421055	0.540367427421055	0	0.833883107953442	0.833883107953442	0	0.08372	1	0.614063973727422
5975	8	12784184	12784550	-0.153224679141873	0.459674037425618	6222	55593	55595	3	15	0.540218410051502	0.540218410051502	0	0.635184095322503	0.646193259664223	-0.0110091643417205	0.2093	1	0.614063973727422
7874	8	11555007	11555638	0.361042079739073	1.44416831895629	6157	54937	54940	4	15	-0.538718190292085	0	-0.538718190292085	-1.39078458471133	0	-1.39078458471133	0.02018	0.9628	0.614063973727422
7931	GroupUn145	28129	28937	-0.223131685336919	2.00818516803227	11174	99077	99085	9	38	0.53870916991127	0.53870916991127	0	2.22749745240215	2.39744706219725	-0.169949609795102	0.135	1	0.614063973727422
8350	11	13381555	13383582	-0.319721589116967	1.9183295347018	8073	72498	72503	6	47	0.538640414059174	0.538640414059174	0	2.04649651234767	2.04649651234767	0	0.03178	0.8027	0.614063973727422
6680	15	6253934	6254592	0.17487190633108	1.22410334431756	9886	87645	87651	7	48	-0.538613865882318	0	-0.538613865882318	-1.2816900728921	0	-1.2816900728921	0.03886	0.9978	0.614063973727422
1760	2	10970529	10970872	0.15523142150274	1.08661995051918	1893	15826	15832	7	16	-0.536637196588865	0	-0.536637196588865	-0.961382249870904	0.284427333186377	-1.24580958305728	0.04595	1	0.614063973727422
233	GroupUn102	38383	38791	-0.139395027125555	0.557580108502221	11001	97528	97531	4	35	0.536584457420133	0.536584457420133	0	1.04126208542235	1.31153400255644	-0.270271917134091	0.01805	0.9894	0.614063973727422
3907	2	4918558	4919170	0.293150040090203	1.46575020045101	1607	13904	13908	5	28	-0.536502562103359	0	-0.536502562103359	-1.7508570011063	0	-1.7508570011063	0.02937	0.993	0.614063973727422
2078	2	11935263	11935440	0.106092564902137	0.318277694706412	1941	16054	16056	3	17	-0.536335662225012	0	-0.536335662225012	-0.721684620393884	0.0897134103902338	-0.811398030784118	0.1544	1	0.614063973727422
7030	11	8697520	8698157	-0.260687289066869	2.86756017973556	7767	68939	68949	11	20	0.535579035506936	0.535579035506936	0	3.31871762822244	3.31871762822244	0	0.03682	0.9975	0.614063973727422
2715	2	10016715	10016716	0.355374775641015	0.355374775641015	1841	15448	15448	1	21	-0.535116222063371	0	-0.535116222063371	-0.535116222063371	0	-0.535116222063371	0.02276	1	0.614063973727422
7989	8	13212387	13212388	0.532986963848353	0.532986963848353	6261	55986	55986	1	21	-0.534373500112958	0	-0.534373500112958	-0.534373500112958	0	-0.534373500112958	0.02494	1	0.614063973727422
6345	8	13247410	13248511	0.126058759131896	1.38664635045086	6266	56087	56097	11	18	-0.534307488374019	0	-0.534307488374019	-1.179668295651	0.190970239625505	-1.3706385352765	0.03951	0.976	0.614063973727422
1216	6	17578218	17578332	-0.188467557543553	0.753870230174212	4954	42719	42722	4	33	0.530303800301662	0.530303800301662	0	1.08212413751906	1.16999830061616	-0.0878741630971026	0.06296	1	0.614063973727422
3510	7	3445779	3446011	0.114068623741148	0.456274494964592	5145	44298	44301	4	49	0.529842617270234	0.529842617270234	0	-0.200609378265327	0.529842617270234	-0.73045199553556	0.04094	1	0.614063973727422
2791	14	738171	738688	0.231912862617628	0.695738587852883	9120	80242	80244	3	44	-0.52981116335181	0	-0.52981116335181	-0.814014444967951	0.0252719096001934	-0.839286354568144	0.1775	1	0.614063973727422
1910	9	10555153	10555192	0.371484432052368	0.742968864104736	6741	59898	59899	2	14	-0.529777714760344	0	-0.529777714760344	-0.267890145966341	0.261887568794003	-0.529777714760344	0.1263	1	0.614063973727422
2437	13	5929814	5930369	0.126720492861955	0.506881971447822	8975	79349	79352	4	9	-0.529583408778159	0	-0.529583408778159	-0.594033327778544	0.106032381478583	-0.700065709257126	0.0164	0.9519	0.614063973727422
2277	8	1976494	1977309	0.198022530501308	2.77231542701831	5600	48575	48588	14	25	-0.529335028639592	0	-0.529335028639592	-3.08894660736768	0.0894091482586612	-3.17835575562634	0.04771	0.9978	0.614063973727422
140	11	8748439	8748486	-0.602175351142258	1.20435070228452	7777	69143	69144	2	14	0.52907481493936	0.52907481493936	0	0.341275139036984	0.52907481493936	-0.187799675902376	0.07357	1	0.614063973727422
3874	14	6176522	6177400	-0.27653469536687	1.93574286756809	9341	82226	82232	7	55	0.528939154181545	0.528939154181545	0	2.12156982216532	2.12156982216532	0	0.07503	0.9999	0.614063973727422
390	2	10748696	10748952	-0.279392292603561	2.23513834082849	1886	15795	15802	8	15	0.527808914568139	0.527808914568139	0	2.64123145349506	2.70672865935334	-0.0654972058582778	0.05788	1	0.614063973727422
3105	6	17057606	17057665	0.180518299862877	0.361036599725754	4925	42560	42561	2	30	-0.527468961771243	0	-0.527468961771243	-0.618262261762521	0	-0.618262261762521	0.09577	1	0.614063973727422
3225	15	6435031	6435643	-0.196842488438216	0.787369953752863	9902	87801	87804	4	19	0.52735435171447	0.52735435171447	0	1.11535391926992	1.11535391926992	0	0.1504	1	0.614063973727422
5173	3	4701268	4701352	-0.124242327163702	0.248484654327404	2438	20564	20565	2	11	0.526590410825565	0.526590410825565	0	0.617210119811411	0.617210119811411	0	0.09042	1	0.614063973727422
4166	9	9322594	9322838	0.34551867125959	1.03655601377877	6656	59303	59305	3	13	-0.525437032288689	0	-0.525437032288689	-0.934920123811605	0	-0.934920123811605	0.1486	1	0.614063973727422
7647	14	10080552	10082199	-0.191539328079745	3.25616857735567	9556	84425	84441	17	24	0.524307909920718	0.524307909920718	0	3.27058359792588	3.3871032524618	-0.116519654535921	0.1688	1	0.614063973727422
4772	14	7270440	7270856	-0.157595781111306	0.472787343333919	9395	82699	82701	3	29	0.522821490297816	0.522821490297816	0	0.825206959015377	0.825206959015377	0	0.1231	1	0.614063973727422
5882	5	9829990	9830387	0.387652924782731	1.16295877434819	3920	32422	32424	3	45	-0.522379316206675	0	-0.522379316206675	-1.11310150405595	0	-1.11310150405595	0.076	1	0.614063973727422
7326	8	57875	58046	-0.234643233892523	0.703929701677569	5505	47547	47549	3	73	0.520935617031719	0.520935617031719	0	1.07372598732544	1.07372598732544	0	0.02789	1	0.614063973727422
1355	7	4840411	4841051	-0.269577069181879	1.61746241509128	5185	44591	44596	6	8	0.520497163953257	0.520497163953257	0	1.61832871237622	1.72757675524392	-0.109248042867698	0.07417	1	0.614063973727422
2272	1	12210205	12210882	0.264827954947485	2.64827954947485	594	5320	5329	10	36	-0.519287507979262	0	-0.519287507979262	-2.60066376798547	0.0301648953384487	-2.63082866332392	0.2045	1	0.614063973727422
8551	5	13397800	13398357	0.235517074050284	0.706551222150852	4167	35847	35849	3	16	-0.519105880733773	0	-0.519105880733773	-0.574555158044273	0.136183815213363	-0.710738973257636	0.1508	1	0.614063973727422
6692	10	7118547	7118910	0.311719045566001	1.87031427339601	7022	62070	62075	6	32	-0.517834768299672	0	-0.517834768299672	-1.85745204021049	0	-1.85745204021049	0.1689	1	0.614063973727422
1778	GroupUn22	159234	159591	-0.130425284217746	0.521701136870983	10679	94665	94668	4	31	0.517382383934398	0.517382383934398	0	0.960959937995996	0.960959937995996	0	0.1234	1	0.614063973727422
1676	8	12644683	12645786	0.164431937637643	1.97318325165172	6200	55290	55301	12	17	-0.516873554876751	0	-0.516873554876751	-1.98603037838411	0.00178887268967909	-1.98781925107378	0.1154	1	0.614063973727422
6469	GroupUn131	48274	48275	0.516365259175463	0.516365259175463	11123	98693	98693	1	33	-0.516365259014751	0	-0.516365259014751	-0.516365259014751	0	-0.516365259014751	0.02255	1	0.614063973727422
7802	8	5283150	5283585	0.163585149212691	0.817925746063456	5805	50710	50714	5	23	-0.515958115946203	0	-0.515958115946203	-0.392054571406624	0.337423349680218	-0.729477921086842	0.1435	1	0.614063973727422
2074	2	15029386	15029462	0.161813309857193	0.323626619714386	2142	17968	17969	2	18	-0.515586852384811	0	-0.515586852384811	-0.225177337356961	0.290409515027849	-0.515586852384811	0.03666	1	0.614063973727422
8402	1	1277147	1277148	-0.281781650012585	0.281781650012585	61	434	434	1	21	0.51515446100659	0.51515446100659	0	0.51515446100659	0.51515446100659	0	0.01655	1	0.614063973727422
5446	7	2103665	2104086	-0.21879699305542	0.875187972221679	5073	43606	43609	4	15	0.515068100594834	0.515068100594834	0	0.985545418661319	0.985545418661319	0	0.2025	1	0.614063973727422
2513	6	16874926	16875027	0.430175616011577	1.29052684803473	4911	42364	42366	3	19	-0.514277933567663	0	-0.514277933567663	-0.330667770404508	0.183610163163155	-0.514277933567663	0.04511	1	0.614063973727422
6402	16	6014437	6014653	-0.193235997637803	0.772943990551213	10444	92644	92647	4	14	0.513631922348739	0.513631922348739	0	0.668411768876068	0.755347225295437	-0.0869354564193687	0.1254	1	0.614063973727422
4564	5	11732459	11732853	0.409825885156233	1.2294776554687	4046	34328	34330	3	19	-0.513069525037851	0	-0.513069525037851	-1.35571140188717	0	-1.35571140188717	0.0216	0.9965	0.614063973727422
5907	1	12748448	12748449	-0.512788056473659	0.512788056473659	645	6041	6041	1	23	0.512788056473648	0.512788056473648	0	0.512788056473648	0.512788056473648	0	0.02428	1	0.614063973727422
601	5	7087492	7088645	0.328615898091952	2.95754308282757	3771	31056	31064	9	9	-0.512053638062765	0	-0.512053638062765	-2.841986374454	0.0296129737299236	-2.87159934818392	0.06654	0.9977	0.614063973727422
6841	1	14563610	14563979	-0.344542240447288	1.03362672134186	734	6900	6902	3	9	0.511881745525808	0.511881745525808	0	1.26747423238795	1.26747423238795	0	0.01398	0.9795	0.614063973727422
2529	13	5878225	5879333	0.372900872985083	1.49160349194033	8970	79304	79307	4	14	-0.511608430949911	0	-0.511608430949911	-1.79723316046436	0	-1.79723316046436	0.01696	0.7926	0.614063973727422
1506	1	335517	336472	0.202055961256714	0.808223845026857	16	70	73	4	34	-0.51091284046622	0	-0.51091284046622	-1.11195217187001	0.0501235206754504	-1.16207569254547	0.09173	1	0.614063973727422
7095	9	10674746	10675431	-0.152770031746394	1.37493028571755	6750	60069	60077	9	53	0.510755885631027	0.510755885631027	0	1.77625964047682	1.77625964047682	0	0.1948	1	0.614063973727422
2956	4	10608289	10609221	0.315607925573789	1.57803962786895	3394	28184	28188	5	22	-0.510126912418332	0	-0.510126912418332	-1.63507441175597	0	-1.63507441175597	0.03547	0.9807	0.614063973727422
228	4	10573590	10574505	-0.415121098289464	2.07560549144732	3389	28137	28141	5	22	0.509860747317582	0.509860747317582	0	1.75067947957441	1.75067947957441	0	0.1975	1	0.614063973727422
4287	8	6637133	6637198	-0.233814715966342	0.701444147899025	5885	51452	51454	3	41	0.509741346303189	0.509741346303189	0	0.449792127768112	0.862285194951832	-0.41249306718372	0.04666	1	0.614063973727422
6916	14	4518066	4519193	-0.201345316984474	1.20807190190684	9246	81073	81078	6	63	0.509477095408426	0.620357740364537	-0.11088064495611	-0.0379317832472506	0.656656515882719	-0.694588299129969	0.03151	0.9447	0.614063973727422
1654	14	748401	749064	0.206404902923992	1.23842941754395	9121	80286	80291	6	32	-0.508182389070292	0	-0.508182389070292	-1.29020098923745	0.174886624824186	-1.46508761406163	0.1699	1	0.614063973727422
1629	1	2846205	2846292	0.144515060410919	0.578060241643676	145	1259	1262	4	44	-0.507878229605377	0	-0.507878229605377	-0.968325213213232	0.182950769168153	-1.15127598238138	0.09899	1	0.614063973727422
6476	5	4932213	4933640	-0.207444082089211	0.829776328356844	3659	30205	30208	4	19	0.507701645765332	0.507701645765332	0	1.09948534966783	1.09948534966783	0	0.1562	1	0.614063973727422
65	10	7301658	7303072	0.272270364386707	1.90589255070695	7034	62207	62213	7	21	-0.506864300468433	0	-0.506864300468433	-1.89174482002688	0	-1.89174482002688	0.1836	1	0.614063973727422
7279	5	11535797	11536321	0.170640840765902	0.853204203829511	4026	33886	33890	5	59	-0.506118437462758	0	-0.506118437462758	-0.940139930652174	0.0393968082574799	-0.979536738909654	0.1943	1	0.614063973727422
4297	6	7606994	7608753	0.219589216061492	2.41548137667641	4534	39548	39558	11	48	-0.506101682397448	0	-0.506101682397448	-2.4411762584025	0.156092408901416	-2.59726866730391	0.1955	1	0.614063973727422
599	11	12766209	12766919	0.141320939990195	0.28264187998039	8004	71232	71233	2	19	-0.505468327287193	0	-0.505468327287193	-0.692976997599356	0	-0.692976997599356	0.02415	0.97	0.614063973727422
665	9	77036	77592	0.198552472540175	0.992762362700875	6287	56343	56347	5	12	-0.505451778308151	0	-0.505451778308151	-0.609080404763364	0.0813870145920604	-0.690467419355424	0.1323	1	0.614063973727422
1855	3	11987567	11987568	0.173899664801253	0.173899664801253	2808	23517	23517	1	40	-0.5052754181438	0	-0.5052754181438	-0.5052754181438	0	-0.5052754181438	0.04961	1	0.614063973727422
5161	8	3842359	3844873	-0.17385308233759	2.26009007038867	5750	50254	50266	13	53	0.505186866519783	0.505186866519783	0	2.18784138484202	2.64125880211138	-0.453417417269357	0.137	0.9974	0.614063973727422
5225	4	12466981	12467284	-0.161222344639189	0.806111723195946	3495	28950	28954	5	22	0.503032735321853	0.503032735321853	0	0.777281740184951	1.02439535931363	-0.247113619128679	0.1394	1	0.614063973727422
7980	5	14076278	14076487	-0.141460513341775	0.28292102668355	4230	36592	36593	2	21	0.500942049116777	0.500942049116777	0	0.647111972155555	0.647111972155555	0	0.07791	1	0.614063973727422
7901	11	11780910	11780963	-0.278621597367385	0.835864792102155	7923	70240	70242	3	26	0.50057061332111	0.50057061332111	0	1.00184229317263	1.00184229317263	0	0.02254	1	0.614063973727422
5481	11	8061231	8062313	-0.247307439178462	2.47307439178462	7731	68572	68581	10	26	0.500456586522023	0.500456586522023	0	2.59673330474227	2.75500376958737	-0.1582704648451	0.0662	0.9984	0.614063973727422
8118	15	3741333	3742131	0.151908256653537	1.67099082318891	9752	86706	86716	11	15	-0.499280900054848	0	-0.499280900054848	-1.83100817476135	0.228780369399639	-2.05978854416099	0.1398	1	0.614063973727422
8248	3	3363379	3363974	-0.326207334624074	1.3048293384963	2367	20029	20032	4	18	0.499090344505269	0.499090344505269	0	1.36413579710235	1.36413579710235	0	0.02864	0.9931	0.614063973727422
8011	8	12636831	12637504	0.199663180434376	1.597305443475	6199	55253	55260	8	43	-0.498214309269503	0	-0.498214309269503	-1.48168834883526	0.285970281443016	-1.76765863027828	0.04541	0.9991	0.614063973727422
1611	1	3124880	3125004	-0.14379891846854	0.862793510811238	164	1617	1622	6	22	0.498073427222897	0.498073427222897	0	0.731081713123412	0.83767531361088	-0.106593600487468	0.1092	1	0.614063973727422
7598	4	9608515	9608600	0.134145805334074	0.402437416002223	3312	27353	27355	3	12	-0.497714097528192	0	-0.497714097528192	-0.461126718756622	0.135972046796774	-0.597098765553397	0.1896	1	0.614063973727422
61	1	12699470	12699679	0.224964695905768	0.899858783623073	639	6005	6008	4	8	-0.49736281308788	0	-0.49736281308788	-1.03614208061929	0	-1.03614208061929	0.1254	1	0.614063973727422
3402	10	11391302	11392485	0.245187962505917	1.71631573754142	7346	65182	65188	7	16	-0.497066262312344	0	-0.497066262312344	-1.7442141071481	0.122092777988374	-1.86630688513648	0.1206	1	0.614063973727422
7118	8	7029022	7030287	0.235334477445234	2.82401372934281	5910	51730	51741	12	43	-0.496927706572778	0	-0.496927706572778	-2.75373779548911	0.0633921918351215	-2.81712998732423	0.1896	1	0.614063973727422
953	14	4489298	4489380	0.267251953345549	0.534503906691098	9240	80986	80987	2	7	-0.496543157191417	0	-0.496543157191417	-0.583915741959899	0	-0.583915741959899	0.142	1	0.614063973727422
120	GroupUn55	33204	33471	0.250618941497884	1.00247576599154	10832	95982	95985	4	15	-0.496151216348703	0	-0.496151216348703	-0.744432915015174	0.25406808741404	-0.998501002429215	0.04145	1	0.614063973727422
7639	1	14553537	14554188	0.266534903480902	0.533069806961804	731	6878	6879	2	21	-0.496024778364404	0	-0.496024778364404	-0.566229887516181	0	-0.566229887516181	0.06654	1	0.614063973727422
6775	1	12376782	12377169	0.159266526680261	0.796332633401306	604	5528	5532	5	28	-0.495242374693763	0	-0.495242374693763	-1.2699333306072	0.268694173628996	-1.5386275042362	0.03858	1	0.614063973727422
7685	12	1563071	1563782	0.352831629103235	0.70566325820647	8256	74618	74619	2	15	-0.494610343676708	0	-0.494610343676708	-0.663334009585926	0	-0.663334009585926	0.1291	1	0.614063973727422
4145	3	9998867	9999592	0.169229821145316	1.18460874801721	2708	22685	22691	7	70	-0.494364561885581	0	-0.494364561885581	-1.52480283931153	0.089000169533189	-1.61380300884472	0.1284	1	0.614063973727422
5533	11	2786148	2786274	-0.141029871578585	0.56411948631434	7571	67241	67244	4	34	0.494014678014173	0.494014678014173	0	1.28255047066293	1.28255047066293	0	0.07346	1	0.614063973727422
7021	11	13627794	13628839	0.278939493164009	1.11575797265604	8093	72875	72878	4	30	-0.492535226027573	0	-0.492535226027573	-1.34909589897592	0	-1.34909589897592	0.02822	0.9386	0.614063973727422
4013	1	14297697	14298345	0.285195372688145	2.28156298150516	713	6679	6686	8	9	-0.492333607666364	0	-0.492333607666364	-2.23308034041135	0	-2.23308034041135	0.04168	0.9988	0.614063973727422
1550	11	212199	212744	-0.208132795059973	1.04066397529986	7442	66224	66228	5	29	0.491450417583946	0.491450417583946	0	1.03382608589904	1.30092882708062	-0.267102741181574	0.07043	1	0.614063973727422
6934	14	8640030	8640031	0.176262215006289	0.176262215006289	9481	83641	83641	1	25	-0.489624510183609	0	-0.489624510183609	-0.489624510183609	0	-0.489624510183609	0.02315	1	0.614063973727422
3077	11	3034686	3034766	0.101022070481697	0.404088281926789	7594	67512	67515	4	32	-0.489474195463939	0	-0.489474195463939	-1.38232462979123	0	-1.38232462979123	0.1319	1	0.614063973727422
6255	9	10169245	10169396	-0.197109908259371	0.591329724778113	6707	59587	59589	3	8	0.488320249409956	0.488320249409956	0	0.526588884763565	0.58662909786103	-0.0600402130974646	0.1378	1	0.614063973727422
7140	11	5184413	5185076	-0.210082067975317	1.05041033987658	7658	67987	67991	5	81	0.4877082584966	0.4877082584966	0	1.18867476236749	1.36653443578121	-0.17785967341372	0.08199	1	0.614063973727422
7817	3	8517782	8517801	-0.344145656893861	0.688291313787721	2652	22036	22037	2	24	0.487034854771225	0.487034854771225	0	0.659973665599959	0.659973665599959	0	0.1095	1	0.614063973727422
8061	6	15879818	15880711	-0.295719517069256	2.66147565362331	4821	41151	41159	9	19	0.485061964738179	0.485061964738179	0	3.12906341075041	3.12906341075041	0	0.03633	0.9853	0.614063973727422
5637	6	16083282	16084069	-0.260190132955753	1.82133093069027	4835	41414	41420	7	31	0.484246648234259	0.484246648234259	0	1.77163263766161	1.77163263766161	0	0.08758	1	0.614063973727422
8649	3	5877372	5877647	0.343041683327806	0.686083366655613	2515	21074	21075	2	14	-0.484154428419428	0	-0.484154428419428	-0.591116686878789	0	-0.591116686878789	0.1707	1	0.614063973727422
579	2	5598574	5599660	-0.201075613664289	1.8096805229786	1653	14391	14399	9	62	0.484010307863059	0.484010307863059	0	1.53592770845976	1.9463600385138	-0.410432330054039	0.1497	1	0.614063973727422
5066	12	7155783	7156003	0.284961244458057	1.70976746674834	8435	75879	75884	6	34	-0.48374518602785	0	-0.48374518602785	-1.8243415543726	0	-1.8243415543726	0.01257	0.9971	0.614063973727422
476	11	7985735	7986772	0.255636972086143	1.789458804603	7722	68461	68467	7	9	-0.483335482975161	0	-0.483335482975161	-2.09084833964415	0	-2.09084833964415	0.05909	0.9975	0.614063973727422
8808	6	729463	730371	-0.125427978589714	1.63056372166628	4282	37379	37391	13	92	0.481719495766102	0.481719495766102	0	2.26190360717423	3.18691570999288	-0.925012102818649	0.03516	0.982	0.614063973727422
3596	8	1605955	1606329	-0.131458612936507	0.657293064682535	5558	47972	47976	5	40	0.481054124903653	0.481054124903653	0	1.03922252349475	1.21444550659899	-0.175222983104243	0.1942	1	0.614063973727422
6382	11	1071537	1071700	0.111486116221437	0.222972232442874	7501	66799	66800	2	38	-0.480092716427805	0	-0.480092716427805	-0.594830710754921	0	-0.594830710754921	0.1757	1	0.614063973727422
7378	8	3585294	3586160	0.257737913287895	1.03095165315158	5730	50064	50067	4	12	-0.479278362427171	0	-0.479278362427171	-0.36025835309633	0.184069141838197	-0.544327494934527	0.1783	1	0.614063973727422
2152	14	2874693	2875178	0.275420127680663	0.826260383041988	9186	80710	80712	3	22	-0.47868878507607	0	-0.47868878507607	-0.756024160235909	0.0202176593939191	-0.776241819629828	0.1357	1	0.614063973727422
3004	8	7067776	7067777	0.301854183714658	0.301854183714658	5916	51954	51954	1	14	-0.477781447660772	0	-0.477781447660772	-0.477781447660772	0	-0.477781447660772	0.04301	1	0.614063973727422
6721	14	7460256	7460747	-0.153939035810362	0.615756143241448	9400	82767	82770	4	29	0.477593245091557	0.477593245091557	0	0.558804746961687	0.699735008873332	-0.140930261911645	0.1139	1	0.614063973727422
4056	10	10045481	10045665	0.147025886961382	0.441077660884147	7240	64181	64183	3	36	-0.47720062164294	0	-0.47720062164294	-0.412127664643445	0.0650729569994948	-0.47720062164294	0.0169	0.9999	0.614063973727422
8053	4	3613934	3614270	-0.111539754300868	0.223079508601736	3051	25613	25614	2	14	0.474796329205413	0.474796329205413	0	0.222491965075254	0.474796329205413	-0.252304364130158	0.03405	1	0.614063973727422
3445	5	2597950	2598181	-0.362934091514994	2.17760454908997	3594	29748	29753	6	11	0.474787410276618	0.474787410276618	0	2.45095808833945	2.45095808833945	0	0.01808	0.9997	0.614063973727422
21	6	6077482	6078602	0.18171904195495	0.545157125864849	4444	38449	38451	3	17	-0.474191154459448	0	-0.474191154459448	-0.737140984534796	0	-0.737140984534796	0.03718	0.9682	0.614063973727422
8277	11	8708290	8709117	-0.219290726751881	1.09645363375941	7770	68977	68981	5	29	0.473886301043568	0.473886301043568	0	1.14183747584373	1.19206499059775	-0.0502275147540185	0.08704	1	0.614063973727422
7300	7	8995574	8996123	-0.201150528400006	0.603451585200019	5293	45362	45364	3	9	0.471815525562839	0.471815525562839	0	0.784368786043978	0.784368786043978	0	0.08561	1	0.614063973727422
5325	GroupUn135	12317	12318	0.157691309046994	0.157691309046994	11143	98861	98861	1	26	-0.471677047611664	0	-0.471677047611664	-0.471677047611664	0	-0.471677047611664	0.01656	1	0.614063973727422
4811	14	5905129	5905244	0.254744881807857	1.27372440903929	9308	81800	81804	5	12	-0.470794019066042	0	-0.470794019066042	-1.39371378443163	0	-1.39371378443163	0.0237	1	0.614063973727422
4506	1	20102295	20102641	0.109699732701752	0.54849866350876	932	8660	8664	5	32	-0.470725867391997	0	-0.470725867391997	-0.586128693075719	0.192346561582766	-0.778475254658485	0.1809	1	0.614063973727422
7826	9	1066984	1067313	-0.308757997586001	0.617515995172001	6308	56538	56539	2	12	0.469971950994275	0.469971950994275	0	0.630588738677637	0.630588738677637	0	0.06653	1	0.614063973727422
3262	7	343540	343992	0.256503383783921	1.53902030270352	5009	43167	43172	6	30	-0.469646697094241	0	-0.469646697094241	-1.72813883635885	0	-1.72813883635885	0.1114	1	0.614063973727422
5143	10	11508478	11509514	0.236859433874356	2.1317349048692	7354	65383	65391	9	98	-0.469360437246424	0	-0.469360437246424	-1.62889666343734	0.396574681431473	-2.02547134486881	0.09864	1	0.614063973727422
7676	7	2666443	2666903	-0.18729632244968	1.12377793469808	5113	44141	44146	6	24	0.469107604176922	0.469107604176922	0	1.43729656930392	1.43729656930392	0	0.01882	0.9851	0.614063973727422
8255	15	6288849	6289643	-0.215249759325557	0.645749277976671	9892	87755	87757	3	54	0.468848916557887	0.468848916557887	0	0.0395679581416944	0.468848916557887	-0.429280958416193	0.08552	1	0.614063973727422
6636	2	5622450	5623404	0.166033291502015	1.66033291502015	1658	14492	14501	10	49	-0.467414849047697	0	-0.467414849047697	-2.01934552354942	0.0451460308440458	-2.06449155439347	0.2081	1	0.614063973727422
6641	3	9590596	9591353	0.290261743053622	1.45130871526811	2694	22496	22500	5	10	-0.467317482852738	0	-0.467317482852738	-1.1935330810347	0.175154287802403	-1.36868736883711	0.02311	0.957	0.614063973727422
4354	11	13126928	13127523	0.153651689531201	1.99747196390561	8033	71603	71615	13	78	-0.466971273049956	0	-0.466971273049956	-1.55298993693031	0.627482229570014	-2.18047216650033	0.1754	1	0.614063973727422
1992	3	11728698	11729540	0.26986976681401	0.809609300442029	2794	23390	23392	3	17	-0.465460098583137	0	-0.465460098583137	-0.801053756465365	0	-0.801053756465365	0.1417	1	0.614063973727422
7401	7	2111736	2111737	-0.119873150610049	0.119873150610049	5075	43632	43632	1	72	0.464781897519808	0.464781897519808	0	0.464781897519808	0.464781897519808	0	0.02675	1	0.614063973727422
4648	14	2868312	2868313	0.310624717447221	0.310624717447221	9185	80676	80676	1	35	-0.463773630982114	0	-0.463773630982114	-0.463773630982114	0	-0.463773630982114	0.04414	1	0.614063973727422
8285	2	7444680	7445273	-0.221551325432081	1.32930795259249	1724	14723	14728	6	26	0.463729898145058	0.463729898145058	0	1.41523091364421	1.54481878463872	-0.129587870994511	0.02838	0.9929	0.614063973727422
3251	7	9020850	9021680	-0.143557133856942	0.717785669284709	5297	45487	45491	5	13	0.462293082195623	0.462293082195623	0	0.629981763482718	0.916356400264573	-0.286374636781856	0.1921	1	0.614063973727422
5274	5	12325727	12326169	-0.256573821440219	1.02629528576088	4104	35065	35068	4	12	0.461562261990566	0.461562261990566	0	0.977616919338494	0.977616919338494	0	0.1327	1	0.614063973727422
5009	5	2160873	2161418	0.137713127938581	0.826278767631488	3581	29641	29646	6	16	0.461484791471674	0.461484791471674	0	-0.170240611781055	0.461484791471674	-0.631725403252728	0.07753	1	0.614063973727422
1318	10	9838387	9838388	0.389042858577218	0.389042858577218	7222	63869	63869	1	8	-0.461312945040858	0	-0.461312945040858	-0.461312945040858	0	-0.461312945040858	0.0498	1	0.614063973727422
8091	GroupUn126	28934	29738	-0.801202828509155	1.60240565701831	11094	98405	98406	2	27	0.461292172472751	0.461292172472751	0	0.716454450306099	0.716454450306099	0	0.03551	0.9898	0.614063973727422
8019	1	12343494	12343495	0.459811123877696	0.459811123877696	597	5394	5394	1	13	-0.459811123747774	0	-0.459811123747774	-0.459811123747774	0	-0.459811123747774	0.03244	1	0.614063973727422
8791	14	4521217	4521686	0.168486959651001	0.505460878953003	9246	81086	81088	3	63	-0.459797559380938	0	-0.459797559380938	-0.552772396915796	0.225270929217298	-0.778043326133093	0.06401	1	0.614063973727422
1830	15	8765992	8766288	0.147457885593751	0.589831542375004	10061	89227	89230	4	9	-0.458645221693618	0	-0.458645221693618	-0.931162884569096	0	-0.931162884569096	0.01263	0.9874	0.614063973727422
2578	6	17672795	17673116	0.483315408924942	0.966630817849884	4959	42802	42803	2	13	-0.458324648284935	0	-0.458324648284935	-1.11456238540552	0	-1.11456238540552	0.0189	0.9977	0.614063973727422
958	14	2002709	2002799	0.158707469484381	0.476122408453143	9151	80501	80503	3	27	-0.458251054236126	0	-0.458251054236126	-0.56709703175621	0	-0.56709703175621	0.174	1	0.614063973727422
4263	1	4649386	4649387	0.265733268808601	0.265733268808601	210	1971	1971	1	23	-0.458062670700476	0	-0.458062670700476	-0.458062670700476	0	-0.458062670700476	0.01169	1	0.614063973727422
8522	8	11595745	11595746	0.455250616569697	0.455250616569697	6165	54989	54989	1	34	-0.455932888995363	0	-0.455932888995363	-0.455932888995363	0	-0.455932888995363	0.04875	1	0.614063973727422
6380	10	12040034	12040035	0.453339234597909	0.453339234597909	7376	65645	65645	1	43	-0.453339234597917	0	-0.453339234597917	-0.453339234597917	0	-0.453339234597917	0.03964	1	0.614063973727422
2193	10	7007846	7007847	-0.345384393161331	0.345384393161331	7015	61998	61998	1	29	0.452580418972458	0.452580418972458	0	0.452580418972458	0.452580418972458	0	0.03448	1	0.614063973727422
2452	11	11841674	11841675	-0.141106062758607	0.141106062758607	7929	70324	70324	1	46	0.450979372849785	0.450979372849785	0	0.450979372849785	0.450979372849785	0	0.01961	1	0.614063973727422
5407	GroupUn97	42753	42850	-0.12841516917313	0.513660676692522	10985	97424	97427	4	36	0.450961792230961	0.450961792230961	0	0.843525767096941	0.843525767096941	0	0.1197	1	0.614063973727422
6327	1	26671497	26671498	0.1313371460545	0.1313371460545	1254	11199	11199	1	47	-0.450665275800731	0	-0.450665275800731	-0.450665275800731	0	-0.450665275800731	0.02994	1	0.614063973727422
8824	9	4421420	4421980	0.200981900219688	1.00490950109844	6395	56951	56955	5	26	-0.449710770007867	0	-0.449710770007867	-1.22639817802785	0	-1.22639817802785	0.2084	1	0.614063973727422
1782	11	13201996	13202357	-0.142160655373644	1.42160655373644	8045	71951	71960	10	96	0.449059080643325	0.449059080643325	0	2.19814754177935	2.57010560646312	-0.371958064683772	0.01613	0.9898	0.614063973727422
498	10	5034006	5034177	0.119399964929028	0.477599859716111	6907	60960	60963	4	15	-0.448072028707139	0	-0.448072028707139	-0.525047480495714	0.0795136689389699	-0.604561149434684	0.05205	1	0.614063973727422
4566	6	9310422	9310423	0.105523544790625	0.105523544790625	4602	40062	40062	1	19	-0.447703262204976	0	-0.447703262204976	-0.447703262204976	0	-0.447703262204976	0.03797	1	0.614063973727422
7664	8	7464691	7465584	0.283508086366165	0.850524259098494	5935	52166	52168	3	29	-0.445903089742012	0	-0.445903089742012	-0.984580260552784	0	-0.984580260552784	0.02239	0.9245	0.614063973727422
8179	10	7772032	7773420	0.155524962289944	2.33287443434916	7067	62452	62466	15	43	-0.445895200735592	0	-0.445895200735592	-2.79292116098587	0.229950413947889	-3.02287157493376	0.05632	0.9858	0.614063973727422
1735	15	9786937	9787147	0.360897094347656	0.721794188695312	10131	89659	89660	2	16	-0.445882005096038	0	-0.445882005096038	-0.573707814614267	0	-0.573707814614267	0.09414	1	0.614063973727422
960	2	4904578	4905208	0.157513379737395	2.04767393658614	1604	13849	13861	13	20	-0.445830064441511	0	-0.445830064441511	-2.11055163924158	0.442235846505589	-2.55278748574717	0.07036	1	0.614063973727422
4982	8	7066775	7066815	-0.264925321389226	0.529850642778453	5916	51947	51948	2	14	0.444751213971438	0.444751213971438	0	0.621455035237234	0.621455035237234	0	0.0503	1	0.614063973727422
3613	9	5360849	5361055	0.257515296138859	1.28757648069429	6451	57702	57706	5	13	-0.443011331402932	0	-0.443011331402932	-1.38525710033307	0	-1.38525710033307	0.1121	1	0.614063973727422
6305	8	8286080	8286148	0.230357143366116	0.460714286732231	5994	52892	52893	2	38	-0.440698201300802	0	-0.440698201300802	-0.406063175868343	0.0346350254324583	-0.440698201300802	0.1543	1	0.614063973727422
4798	7	11192979	11193589	-0.168134713277063	0.672538853108251	5389	46221	46224	4	37	0.440549585318165	0.440549585318165	0	0.155460517347539	0.701243504052744	-0.545782986705206	0.0607	1	0.614063973727422
2338	5	10355709	10355820	0.268617658585589	0.537235317171179	3958	33095	33096	2	19	-0.438493622313661	0	-0.438493622313661	-0.295228351281851	0.14326527103181	-0.438493622313661	0.09055	1	0.614063973727422
5693	11	13627208	13627440	-0.151559009356623	0.454677028069869	8093	72870	72872	3	30	0.437795712373161	0.437795712373161	0	0.381377340687416	0.52031777680647	-0.138940436119054	0.1457	1	0.614063973727422
2475	1	22774409	22774561	-1.2595559669684	3.77866790090521	1057	9921	9923	3	14	0.437018133262661	0.437018133262661	0	0.609743816982246	0.609743816982246	0	0.191	1	0.614063973727422
4413	7	313827	313918	0.21550628255227	0.862025130209082	5005	43118	43121	4	12	-0.435925574482216	0	-0.435925574482216	-0.922921013378366	0	-0.922921013378366	0.1933	1	0.614063973727422
1599	1	7036634	7037478	-0.259745079251471	2.85719587176618	365	3298	3308	11	29	0.435522052357174	0.435522052357174	0	3.10094789356227	3.10094789356227	0	0.02934	0.9725	0.614063973727422
2708	1	12027834	12028479	-0.21908531687796	1.97176785190164	570	4793	4801	9	46	0.434479272530496	0.434479272530496	0	2.55787011734753	2.57481722944351	-0.0169471120959803	0.1248	1	0.614063973727422
6857	1	14580138	14580364	0.23773516981925	0.713205509457749	738	6980	6982	3	20	-0.433515969770648	0	-0.433515969770648	-0.875237752577286	0	-0.875237752577286	0.07171	1	0.614063973727422
1983	6	18348190	18348457	0.232350662383584	0.697051987150753	4989	42904	42906	3	51	-0.433492347534434	0	-0.433492347534434	-0.674758847466684	0	-0.674758847466684	0.03565	1	0.614063973727422
8863	10	9797281	9797906	0.243703318352071	2.92443982022485	7215	63718	63729	12	26	-0.431758685869145	0	-0.431758685869145	-2.90804913269562	0.145712530398285	-3.05376166309391	0.04053	0.9988	0.614063973727422
8741	16	1552883	1553423	-0.149617655028608	1.04732358520026	10219	90404	90410	7	25	0.431132547364619	0.431132547364619	0	0.851838740319954	0.988203768696968	-0.136365028377014	0.1046	1	0.614063973727422
2797	1	22581380	22581462	0.199478577876692	0.398957155753383	1047	9795	9796	2	18	-0.43099217303217	0	-0.43099217303217	-0.742702258034133	0	-0.742702258034133	0.03113	1	0.614063973727422
5636	7	4186856	4186962	0.113770373937346	0.568851869686731	5171	44453	44457	5	25	-0.430417908044617	0	-0.430417908044617	-0.544277169740763	0.0774335094813814	-0.621710679222144	0.08208	1	0.614063973727422
4408	1	12539065	12540358	-0.181590841312056	1.45272673049644	624	5826	5833	8	37	0.429385291610345	0.429385291610345	0	1.45057261029686	1.64732767386008	-0.196755063563225	0.2044	1	0.614063973727422
4301	2	2319220	2319347	-0.199175402245	0.39835080449	1495	13072	13073	2	14	0.429167426540254	0.429167426540254	0	0.524123060357608	0.524123060357608	0	0.1154	1	0.614063973727422
7541	16	1554233	1554478	-0.33847751913472	1.35391007653888	10219	90418	90421	4	25	0.428593981302346	0.428593981302346	0	1.60315034439452	1.60315034439452	0	0.0675	1	0.614063973727422
6136	11	2919292	2920160	0.145100805161669	1.30590724645502	7586	67373	67381	9	44	-0.42752713666666	0	-0.42752713666666	-1.38074915696058	0.327747285814923	-1.7084964427755	0.1613	1	0.614063973727422
2246	6	14653041	14653522	-0.135723015708923	1.22150714138031	4777	40908	40916	9	20	0.427141039529314	0.427141039529314	0	1.97921683362799	2.05192123642379	-0.0727044027957981	0.1878	1	0.614063973727422
7577	10	8975183	8975223	0.328276997424331	0.984830992272993	7148	63288	63290	3	11	-0.426706493329558	0	-0.426706493329558	-0.945898862909451	0	-0.945898862909451	0.05317	1	0.614063973727422
3663	5	7671828	7672682	0.181342088188736	0.725368352754943	3819	31877	31880	4	22	-0.425754057073323	0	-0.425754057073323	-0.401751071244168	0.104634517868335	-0.506385589112504	0.117	1	0.614063973727422
5364	14	754028	754029	0.36826818530361	0.36826818530361	9122	80310	80310	1	7	-0.425226063003071	0	-0.425226063003071	-0.425226063003071	0	-0.425226063003071	0.03722	1	0.614063973727422
6912	10	8386159	8386188	0.105283420279951	0.315850260839853	7106	62877	62879	3	16	-0.424678663244483	0	-0.424678663244483	-0.936602164759361	0	-0.936602164759361	0.03119	1	0.614063973727422
8133	12	11310712	11311373	-0.185018802565921	1.29513161796145	8656	77634	77640	7	30	0.424302480635957	0.424302480635957	0	1.55126670471779	1.65091676316915	-0.0996500584513576	0.09937	1	0.614063973727422
6197	11	569138	569255	0.110869791254715	0.22173958250943	7475	66637	66638	2	44	-0.42422058743862	0	-0.42422058743862	-0.514215896265219	0	-0.514215896265219	0.05186	1	0.614063973727422
2099	11	12431372	12431672	0.12666743594277	1.01333948754216	7966	70630	70637	8	15	-0.423472912268292	0	-0.423472912268292	-0.999643867551114	0.0896728466658563	-1.08931671421697	0.168	1	0.614063973727422
6016	9	10128196	10128315	-0.121975118852539	0.365925356557616	6702	59534	59536	3	8	0.422681695872542	0.422681695872542	0	0.368314756151025	0.500127666584435	-0.13181291043341	0.06611	1	0.614063973727422
6862	4	9023719	9024344	-0.16945183842904	1.52506654586136	3274	27053	27061	9	16	0.422345228240711	0.422345228240711	0	1.48684940706521	1.48684940706521	0	0.1564	1	0.614063973727422
4917	GroupUn162	26106	26425	0.202235884708416	1.41565119295891	11230	99658	99664	7	61	-0.422022323363744	0	-0.422022323363744	-1.28910288870193	0.340377856230888	-1.62948074493282	0.08486	1	0.614063973727422
5444	10	11512348	11513053	-0.384245181855421	2.30547109113252	7354	65406	65411	6	98	0.421896911345914	0.421896911345914	0	1.58909495311415	1.7318938145672	-0.142798861453049	0.04762	0.9991	0.614063973727422
5832	GroupUn22	9737	10395	0.248193607204567	1.4891616432274	10652	94431	94436	6	24	-0.421796138558961	0	-0.421796138558961	-1.5360391665193	0	-1.5360391665193	0.1552	1	0.614063973727422
3182	11	12824441	12824563	-0.122236313328986	0.366708939986959	8012	71288	71290	3	10	0.420229466978336	0.420229466978336	0	0.906993968898305	0.906993968898305	0	0.09396	1	0.614063973727422
757	GroupUn138	27966	27993	0.146215425210996	0.292430850421992	11158	98978	98979	2	14	-0.419585381760365	0	-0.419585381760365	-0.53303323712476	0	-0.53303323712476	0.1403	1	0.614063973727422
1659	4	11162418	11163141	-0.577834698767445	1.73350409630234	3420	28326	28328	3	29	-0.419407798908138	0	-0.419407798908138	-0.0814522636191923	0.337955535288946	-0.419407798908138	0.1437	1	0.614063973727422
6407	15	6249794	6250747	0.182073622169088	0.728294488676351	9886	87618	87621	4	48	-0.419321189323716	0	-0.419321189323716	-0.815028191505943	0.151790100628822	-0.966818292134765	0.162	1	0.614063973727422
3146	7	12509259	12509369	0.318864173169973	0.637728346339947	5457	47081	47082	2	9	-0.418856043094537	0	-0.418856043094537	-0.614428477768423	0	-0.614428477768423	0.06778	1	0.614063973727422
7673	2	460273	460808	0.238057757228249	0.952231028912996	1447	12794	12797	4	54	-0.418825844507282	0	-0.418825844507282	-0.74635372881962	0.178974134443453	-0.925327863263073	0.1774	1	0.614063973727422
485	14	8469795	8470496	-0.159445536622592	0.637782146490367	9460	83335	83338	4	28	0.418689295586283	0.418689295586283	0	0.452495541047575	0.815777272464697	-0.363281731417122	0.0342	0.9936	0.614063973727422
1894	11	564331	565034	0.237842416416265	0.713527249248796	7474	66604	66606	3	9	-0.417591394127136	0	-0.417591394127136	-0.702512680461728	0	-0.702512680461728	0.08004	1	0.614063973727422
646	11	13348765	13350818	0.184214502923062	3.13164654969206	8068	72346	72362	17	17	-0.414568932912344	0	-0.414568932912344	-3.04061620428357	0.331030960091891	-3.37164716437546	0.02413	0.7025	0.614063973727422
7979	8	3969775	3969776	0.112130730882483	0.112130730882483	5758	50402	50402	1	16	-0.414565885345525	0	-0.414565885345525	-0.414565885345525	0	-0.414565885345525	0.01305	1	0.614063973727422
687	6	12866116	12866643	-0.32089800568036	1.6044900284018	4715	40541	40545	5	10	0.41401905785302	0.41401905785302	0	1.61490504416877	1.66826910303089	-0.0533640588621171	0.03647	0.9992	0.614063973727422
6272	1	23682039	23682225	-0.233735887684795	0.93494355073918	1095	10031	10034	4	30	0.413082126520691	0.413082126520691	0	0.58553308380888	0.784853093713621	-0.199320009904741	0.1756	1	0.614063973727422
5717	2	457305	457630	-0.137250690973982	0.823504145843893	1446	12785	12790	6	33	0.413000429929974	0.413000429929974	0	0.973308610743794	1.28929697115459	-0.315988360410791	0.07701	1	0.614063973727422
272	GroupUn3938	23145	23484	-0.20905194317906	0.836207772716241	14392	101691	101694	4	23	0.412810664901855	0.412810664901855	0	0.667328924351111	0.667328924351111	0	0.03121	0.9999	0.614063973727422
7785	11	5205801	5205802	-0.382042495784348	0.382042495784348	7660	68081	68081	1	28	0.412540417411371	0.412540417411371	0	0.412540417411371	0.412540417411371	0	0.03598	1	0.614063973727422
4762	5	6244352	6245337	0.20152870869411	1.81375837824699	3739	30882	30890	9	29	-0.40987100290603	0	-0.40987100290603	-1.93517439816404	0.222369959881699	-2.15754435804574	0.0412	0.9871	0.614063973727422
2972	8	8332736	8333149	0.143254225856874	1.14603380685499	6004	53090	53097	8	44	-0.409242849364154	0	-0.409242849364154	-1.38450940803294	0.0405761609703477	-1.42508556900329	0.18	1	0.614063973727422
2903	11	8008154	8008553	0.164503411607239	0.987020469643432	7724	68486	68491	6	29	-0.408352328918373	0	-0.408352328918373	-0.96376667990104	0.275888469622096	-1.23965514952314	0.07605	1	0.614063973727422
8670	6	18343069	18343541	0.31107031230404	0.622140624608081	4989	42876	42877	2	51	-0.408128161879779	0	-0.408128161879779	-0.777529078073961	0	-0.777529078073961	0.06459	1	0.614063973727422
7167	14	741361	742014	0.240224143672813	2.16201729305531	9120	80262	80270	9	44	-0.407921123229939	0	-0.407921123229939	-2.20786755619397	0.347363809491185	-2.55523136568516	0.06123	0.9999	0.614063973727422
8712	1	12372377	12372512	-0.156658962480028	0.313317924960055	603	5512	5513	2	16	0.407757910995144	0.407757910995144	0	0.558441891254692	0.558441891254692	0	0.02995	1	0.614063973727422
682	1	28114959	28115213	-0.189556353981402	0.379112707962804	1340	12049	12050	2	41	0.407258480096398	0.407258480096398	0	0.60207292823888	0.60207292823888	0	0.06755	1	0.614063973727422
3889	12	11299313	11299688	-0.152599201245524	0.305198402491047	8655	77566	77567	2	67	0.405537952863246	0.405537952863246	0	0.628936648671359	0.628936648671359	0	0.08932	1	0.614063973727422
839	2	10014955	10015191	-0.231320564692599	0.693961694077797	1841	15443	15445	3	21	0.405200457470798	0.405200457470798	0	0.752543728642937	0.752543728642937	0	0.06684	1	0.614063973727422
4858	8	13373681	13373855	0.227897691500302	0.683693074500907	6276	56203	56205	3	18	-0.405126882686184	0	-0.405126882686184	-0.786379053895155	0	-0.786379053895155	0.1999	1	0.614063973727422
4673	6	7617113	7617499	-0.259250536849044	0.518501073698087	4536	39586	39587	2	20	0.403983382827238	0.403983382827238	0	0.55746211466445	0.55746211466445	0	0.02651	0.9992	0.614063973727422
4469	15	6265388	6265389	-0.101351530369961	0.101351530369961	9889	87676	87676	1	19	0.403091661978225	0.403091661978225	0	0.403091661978225	0.403091661978225	0	0.01559	1	0.614063973727422
7467	11	14672325	14672326	-0.356216638629925	0.356216638629925	8195	74339	74339	1	26	0.402839453404668	0.402839453404668	0	0.402839453404668	0.402839453404668	0	0.01809	1	0.614063973727422
5894	2	12726433	12727144	0.203535671831296	0.814142687325184	1983	16351	16354	4	13	-0.399386041433689	0	-0.399386041433689	-0.924404490686451	0	-0.924404490686451	0.07103	1	0.614063973727422
443	10	11137984	11138440	-0.261107339000963	1.30553669500481	7326	64977	64981	5	25	0.398922160381355	0.398922160381355	0	1.67498831800955	1.67498831800955	0	0.0396	0.9999	0.614063973727422
1536	3	7427910	7428071	-0.204670321074826	0.614010963224477	2611	21882	21884	3	40	0.396566634975778	0.396566634975778	0	0.413184942400041	0.729690984888347	-0.316506042488306	0.01985	1	0.614063973727422
8513	15	1388834	1389719	0.190424619942128	1.14254771965277	9623	85194	85199	6	14	-0.396283133589553	0	-0.396283133589553	-0.991472688245264	0	-0.991472688245264	0.07305	0.9998	0.614063973727422
244	11	11475873	11476071	0.30354176394274	0.60708352788548	7897	70058	70059	2	28	-0.396118888036174	0	-0.396118888036174	-0.677714259563174	0	-0.677714259563174	0.02605	1	0.614063973727422
7530	15	9952822	9952856	0.137068514130185	0.274137028260371	10155	89883	89884	2	72	-0.395452251025278	0	-0.395452251025278	-0.549567896113628	0	-0.549567896113628	0.01836	1	0.614063973727422
6925	7	1791190	1791540	0.253587151249987	0.507174302499974	5053	43456	43457	2	25	-0.395450789839715	0	-0.395450789839715	-0.472371063077151	0	-0.472371063077151	0.186	1	0.614063973727422
5948	8	2405125	2405874	-0.216317298112538	1.29790378867523	5650	49223	49228	6	32	0.395290114884481	0.395290114884481	0	0.984755084538639	1.37556620675818	-0.390811122219546	0.1527	1	0.614063973727422
328	5	14117275	14117884	0.174908151303745	0.699632605214981	4237	36712	36715	4	17	-0.39499544532417	0	-0.39499544532417	-0.664720628359348	0	-0.664720628359348	0.1419	1	0.614063973727422
6716	2	9319373	9319374	0.268206840374238	0.268206840374238	1808	15131	15131	1	10	-0.39418338420754	0	-0.39418338420754	-0.39418338420754	0	-0.39418338420754	0.04684	1	0.614063973727422
3291	9	10563322	10564451	0.252818574489466	4.55073434081039	6743	59925	59942	18	18	-0.393916038786784	0	-0.393916038786784	-4.61475309228417	0.0488193429744321	-4.66357243525861	0.03502	0.9599	0.614063973727422
5578	11	536761	536762	-0.263096098916959	0.263096098916959	7469	66539	66539	1	11	0.392696060871521	0.392696060871521	0	0.392696060871521	0.392696060871521	0	0.04342	1	0.614063973727422
2551	14	7093634	7094731	0.228331081637208	1.14165540818604	9385	82649	82653	5	29	-0.392190577028693	0	-0.392190577028693	-0.965362931363159	0.210266034774251	-1.17562896613741	0.08096	0.9996	0.614063973727422
37	2	11689088	11689255	0.308781972871525	0.926345918614574	1926	15967	15969	3	9	-0.391396209848079	0	-0.391396209848079	-0.981536304002844	0	-0.981536304002844	0.03387	1	0.614063973727422
2185	2	15244592	15244752	-0.259202604315573	1.03681041726229	2160	18143	18146	4	15	0.391110905609949	0.391110905609949	0	0.80963873058079	1.04585573566921	-0.236217005088423	0.06914	1	0.614063973727422
5602	3	12178213	12178265	-0.127505992242163	0.38251797672649	2820	23653	23655	3	58	0.391099615431195	0.391099615431195	0	0.26406736448644	0.427355673951815	-0.163288309465375	0.1649	1	0.614063973727422
168	11	14240623	14240834	-0.231400196731462	0.925600786925848	8150	73644	73647	4	21	0.390544709213307	0.390544709213307	0	1.07279479062135	1.07279479062135	0	0.08842	1	0.614063973727422
2356	8	12639718	12640083	0.177643163594351	1.06585898156611	6199	55273	55278	6	43	-0.39038620285738	0	-0.39038620285738	-1.29118571760135	0.209011164457815	-1.50019688205917	0.0571	1	0.614063973727422
4310	7	2383777	2384535	-0.159546686717497	0.797733433587484	5101	44094	44098	5	16	0.389997088079699	0.389997088079699	0	0.922554289809542	0.922554289809542	0	0.1587	1	0.614063973727422
8072	16	6510603	6511089	-0.193161538494823	1.35213076946376	10458	92704	92710	7	37	0.389226588996661	0.389226588996661	0	1.4778831703114	1.63697445093842	-0.159091280627022	0.08785	1	0.614063973727422
439	11	12616036	12616168	0.126475906610179	0.379427719830537	7986	70919	70921	3	40	-0.389080913128048	0	-0.389080913128048	-0.468822339119285	0.121612236644038	-0.590434575763323	0.1431	1	0.614063973727422
5389	11	13298952	13299502	-0.159778992282906	1.11845294598034	8062	72243	72249	7	21	0.388198012628514	0.388198012628514	0	1.31193200857139	1.43789189801251	-0.12595988944112	0.1448	1	0.614063973727422
4857	6	6301078	6301335	-0.114802381742897	0.574011908714485	4468	38805	38809	5	22	0.387543000901086	0.387543000901086	0	0.790153319589723	0.909137473685482	-0.118984154095759	0.08029	1	0.614063973727422
2198	GroupUn115	54753	54851	-0.122623997752067	0.49049599100827	11059	98128	98131	4	39	0.387376639322897	0.387376639322897	0	0.99451852200268	0.99451852200268	0	0.09022	1	0.614063973727422
2483	14	5288555	5288712	0.14559192424152	0.29118384848304	9290	81599	81600	2	21	-0.386667644385279	0	-0.386667644385279	-0.229716200543785	0.156951443841495	-0.386667644385279	0.088	1	0.614063973727422
671	5	13274891	13275587	0.358521525600047	1.07556457680014	4156	35772	35774	3	28	-0.386649373795765	0	-0.386649373795765	-0.67965522704907	0.0501019902776092	-0.729757217326679	0.09747	1	0.614063973727422
3258	11	12680140	12680323	-0.199398936922665	0.39879787384533	7990	71006	71007	2	16	0.385774380031519	0.385774380031519	0	0.490816148713944	0.490816148713944	0	0.1582	1	0.614063973727422
4242	1	27252080	27252104	0.116029917698019	0.232059835396039	1294	11627	11628	2	12	-0.385275954382889	0	-0.385275954382889	-0.290449878390151	0.094826075992738	-0.385275954382889	0.1245	1	0.614063973727422
3672	7	5461060	5461188	-0.232499451618192	0.929997806472769	5195	44634	44637	4	30	0.384696724666227	0.384696724666227	0	0.955447310950165	0.955447310950165	0	0.1184	1	0.614063973727422
1445	10	6500251	6500476	0.253193656685634	0.759580970056903	6988	61651	61653	3	13	-0.3841534002916	0	-0.3841534002916	-0.896859703970616	0	-0.896859703970616	0.02041	0.9999	0.614063973727422
2207	7	12552294	12552295	-0.308533072457145	0.308533072457145	5462	47236	47236	1	15	0.384141505007111	0.384141505007111	0	0.384141505007111	0.384141505007111	0	0.01596	1	0.614063973727422
93	5	10014001	10014323	-0.250488711072076	1.75342097750453	3938	32773	32779	7	29	0.384086776392654	0.384086776392654	0	1.72539737689849	1.90218236670291	-0.176784989804418	0.05724	1	0.614063973727422
4992	GroupUn162	27182	27313	0.114435928021157	0.457743712084627	11230	99673	99676	4	61	-0.384032888349398	0	-0.384032888349398	-0.679723719012157	0.375682757893591	-1.05540647690575	0.03105	1	0.614063973727422
1038	15	9826985	9827511	0.14240377474112	0.427211324223361	10136	89741	89743	3	32	-0.383328045348632	0	-0.383328045348632	-0.607434042451534	0.0760782631483408	-0.683512305599874	0.0448	0.9999	0.614063973727422
8037	3	7304756	7304757	0.240715848393892	0.240715848393892	2592	21612	21612	1	11	-0.382183373574623	0	-0.382183373574623	-0.382183373574623	0	-0.382183373574623	0.03748	1	0.614063973727422
6416	10	4891952	4891953	0.294974598229703	0.294974598229703	6891	60755	60755	1	32	-0.381997356496537	0	-0.381997356496537	-0.381997356496537	0	-0.381997356496537	0.04424	1	0.614063973727422
3218	7	12551185	12551207	-0.1598998718518	0.4796996155554	5462	47222	47224	3	15	0.381810569366367	0.381810569366367	0	0.503721548213562	0.660591453176752	-0.15686990496319	0.1394	1	0.614063973727422
3270	8	56188	56685	-0.165895628086971	0.995373768521826	5505	47537	47542	6	73	0.380914713109349	0.380914713109349	0	1.070265999409	1.13345603622683	-0.0631900368178284	0.1048	1	0.614063973727422
726	11	8158132	8158148	0.14946926540392	0.29893853080784	7736	68684	68685	2	43	-0.380894300765279	0	-0.380894300765279	-0.245470011934446	0.135424288830832	-0.380894300765279	0.07043	1	0.614063973727422
3911	6	5925658	5926015	0.243164575024829	0.729493725074486	4418	38247	38249	3	7	-0.38067172417811	0	-0.38067172417811	-0.668562094298342	0	-0.668562094298342	0.02568	0.9994	0.614063973727422
6984	13	5922633	5922668	0.251745750410738	0.503491500821476	8973	79341	79342	2	32	-0.379883735457682	0	-0.379883735457682	-0.520595388115259	0	-0.520595388115259	0.0423	1	0.614063973727422
326	9	6540006	6540007	-0.32299152703988	0.32299152703988	6532	58746	58746	1	23	0.379540598834572	0.379540598834572	0	0.379540598834572	0.379540598834572	0	0.02468	1	0.614063973727422
5235	1	15578321	15578445	-0.254223090597892	0.508446181195783	753	7119	7120	2	21	0.379311223799818	0.379311223799818	0	0.467544992291443	0.467544992291443	0	0.1306	1	0.614063973727422
700	9	10207359	10207371	0.112295062360689	0.224590124721379	6711	59661	59662	2	8	-0.378970668253271	0	-0.378970668253271	-0.453770346329582	0	-0.453770346329582	0.1702	1	0.614063973727422
8444	3	1023613	1023614	-0.256199512412409	0.256199512412409	2227	18798	18798	1	16	0.377941493916137	0.377941493916137	0	0.377941493916137	0.377941493916137	0	0.03447	1	0.614063973727422
2562	GroupUn61	108719	108735	-0.103611470260758	0.207222940521517	10851	96159	96160	2	34	0.376555508839042	0.376555508839042	0	0.680427726658408	0.680427726658408	0	0.02812	1	0.614063973727422
2505	1	20066041	20066300	-0.155717413830578	0.467152241491733	925	8575	8577	3	27	0.375616318219302	0.375616318219302	0	0.450560580317016	0.514520441501952	-0.0639598611849366	0.1948	1	0.614063973727422
8388	5	11722601	11722889	-0.117647793672019	0.823534555704136	4044	34281	34287	7	46	0.375334503467492	0.375334503467492	0	1.95461249683048	1.95461249683048	0	0.01258	0.9887	0.614063973727422
544	5	11045271	11046230	-0.167319878789507	1.50587890910556	3996	33423	33431	9	20	0.374547914346546	0.374547914346546	0	1.41012327113879	1.50637787202773	-0.0962546008889378	0.06893	0.9995	0.614063973727422
7970	8	3847907	3848873	-0.24927768496332	1.49566610977992	5750	50296	50301	6	53	0.374111280344471	0.374111280344471	0	1.74744800037631	1.75520483074822	-0.007756830371901	0.06769	0.9994	0.614063973727422
3788	7	11629537	11629538	-0.375965639057072	0.375965639057072	5432	46825	46825	1	8	0.371819041077462	0.371819041077462	0	0.371819041077462	0.371819041077462	0	0.02884	1	0.614063973727422
8466	16	3561692	3561724	0.103506856310991	0.207013712621982	10295	90957	90958	2	19	-0.370718229632902	0	-0.370718229632902	-0.560140028423506	0	-0.560140028423506	0.0523	1	0.614063973727422
2815	11	8709975	8710228	0.189623826459672	0.568871479379015	7770	68983	68985	3	29	-0.370153494452953	0	-0.370153494452953	-0.353387013347708	0.306450149504132	-0.65983716285184	0.04122	1	0.614063973727422
1991	1	20965403	20965660	0.319790235964372	1.27916094385749	961	8965	8968	4	7	-0.368569013237561	0	-0.368569013237561	-1.32432391221436	0	-1.32432391221436	0.03029	1	0.614063973727422
1066	11	12556053	12557898	0.136102396652717	2.17763834644346	7980	70784	70799	16	21	-0.368508642792006	0	-0.368508642792006	-2.13522073489966	0.205633762842672	-2.34085449774233	0.09363	0.9956	0.614063973727422
1443	11	10459769	10459805	-0.106018144191694	0.318054432575081	7851	69723	69725	3	35	0.368150597291923	0.368150597291923	0	0.708679257350061	0.708679257350061	0	0.1132	1	0.614063973727422
1078	16	3725572	3725594	0.11511999514893	0.230239990297861	10309	91156	91157	2	24	-0.367598463200523	0	-0.367598463200523	-0.234215468175497	0.133382995025026	-0.367598463200523	0.085	1	0.614063973727422
6708	11	8189258	8189878	0.148600101983578	0.74300050991789	7741	68714	68718	5	17	-0.367469786372857	0	-0.367469786372857	-1.05143929309454	0	-1.05143929309454	0.196	1	0.614063973727422
1879	8	9110180	9110327	0.270258548593273	0.810775645779819	6058	54110	54112	3	14	-0.366743550046144	0	-0.366743550046144	-0.74677102912451	0.01947042285025	-0.76624145197476	0.1487	1	0.614063973727422
1669	16	1957492	1957557	-0.136565903959595	0.409697711878784	10252	90810	90812	3	51	0.366664981566633	0.366664981566633	0	0.328739242561075	0.474150946532345	-0.145411703971271	0.08157	1	0.614063973727422
1115	5	4994739	4994948	-0.193199780836778	0.386399561673556	3671	30384	30385	2	24	0.365766103081969	0.365766103081969	0	0.431043757518384	0.431043757518384	0	0.04125	1	0.614063973727422
4861	14	7609957	7610536	-0.167012586359005	0.668050345436019	9403	82783	82786	4	19	0.365394215192721	0.365394215192721	0	0.329533869926332	0.600061784505802	-0.27052791457947	0.06562	1	0.614063973727422
8265	11	13619133	13619191	0.153682238051532	0.307364476103065	8092	72833	72834	2	25	-0.364227604830806	0	-0.364227604830806	-0.293239449297757	0.0709881555330485	-0.364227604830806	0.1097	1	0.614063973727422
4877	1	12213851	12213876	-0.126075222036375	0.252150444072751	594	5344	5345	2	36	0.362175083957367	0.362175083957367	0	0.412214914834699	0.412214914834699	0	0.1807	1	0.614063973727422
127	1	20938816	20939756	-0.190938113967118	0.763752455868473	957	8886	8889	4	13	0.361890998080248	0.361890998080248	0	0.513751855782431	0.644164781265003	-0.130412925482572	0.2061	1	0.614063973727422
8369	4	4739343	4740822	0.23936711835594	1.67556982849158	3128	26311	26317	7	27	-0.361554976656375	0	-0.361554976656375	-1.72933053039185	0	-1.72933053039185	0.111	0.9997	0.614063973727422
564	14	8509314	8510436	-0.24013622566227	0.72040867698681	9467	83427	83429	3	20	0.361048149483666	0.361048149483666	0	0.773188128542347	0.773188128542347	0	0.07825	0.9994	0.614063973727422
6966	8	1806662	1806663	0.275693215852491	0.275693215852491	5578	48247	48247	1	27	-0.360611709464461	0	-0.360611709464461	-0.360611709464461	0	-0.360611709464461	0.02568	1	0.614063973727422
6634	5	4997010	4997375	0.214144908671155	0.856579634684618	3671	30393	30396	4	24	-0.35939711258463	0	-0.35939711258463	-0.925229940739959	0	-0.925229940739959	0.06844	1	0.614063973727422
1744	1	17392941	17394000	-0.625461905430975	1.87638571629293	828	7584	7586	3	53	0.359047481304276	0.359047481304276	0	0.877603531841444	0.877603531841444	0	0.1678	1	0.614063973727422
8424	1	10760196	10760233	0.246932318352735	0.740796955058204	515	4280	4282	3	25	-0.357735392244663	0	-0.357735392244663	-0.665398569420127	0	-0.665398569420127	0.07152	1	0.614063973727422
4227	11	14296317	14296784	0.172413620485467	1.0344817229128	8156	73753	73758	6	29	-0.357295831184028	0	-0.357295831184028	-1.38597969569584	0.0256221363925724	-1.41160183208841	0.1027	1	0.614063973727422
5807	11	13357377	13359289	0.228617367417677	3.20064314384748	8069	72363	72376	14	48	-0.355759169077156	0	-0.355759169077156	-3.03724248666178	0.0381523422152699	-3.07539482887705	0.1382	0.9996	0.614063973727422
7880	GroupUn104	37695	37696	-0.350027258942451	0.350027258942451	11012	97696	97696	1	38	0.355451469903147	0.355451469903147	0	0.355451469903147	0.355451469903147	0	0.04525	1	0.614063973727422
4439	4	12457151	12457389	-0.175402399014652	1.05241439408791	3494	28897	28902	6	51	0.355207689060163	0.355207689060163	0	1.30723089669021	1.30723089669021	0	0.1132	1	0.614063973727422
4661	9	5217759	5217847	0.155429804414056	0.621719217656222	6444	57587	57590	4	12	-0.354777832314005	0	-0.354777832314005	-0.855829526144795	0	-0.855829526144795	0.04143	1	0.614063973727422
1807	2	14949055	14950236	0.175624926270987	0.702499705083947	2132	17764	17767	4	46	0.354450770089327	0.354450770089327	0	-0.211691032936227	0.354450770089327	-0.566141803025554	0.1038	0.9999	0.614063973727422
1866	5	13017088	13017855	0.17870249334275	0.714809973371001	4134	35455	35458	4	30	-0.353643324591318	0	-0.353643324591318	-0.715509461528286	0.0404239354142895	-0.755933396942576	0.05285	0.9993	0.614063973727422
4816	5	14234871	14234877	0.246325653134011	0.492651306268021	4249	36938	36939	2	20	-0.352927571424856	0	-0.352927571424856	-0.493203115404565	0	-0.493203115404565	0.03633	1	0.614063973727422
8422	8	2116101	2118853	-0.183082968918325	1.83082968918325	5616	48777	48786	10	84	0.352312043049712	0.352312043049712	0	1.87891041602934	1.94793001275989	-0.0690195967305519	0.08906	0.9683	0.614063973727422
4536	15	8310251	8310310	-0.152701247937872	0.458103743813617	10036	89038	89040	3	31	0.351663481691786	0.351663481691786	0	0.632173993446959	0.632173993446959	0	0.04683	1	0.614063973727422
5432	1	7034186	7034760	-0.225057753921955	1.80046203137564	364	3287	3294	8	18	0.351187197677676	0.351187197677676	0	2.49196759538634	2.49196759538634	0	0.09828	1	0.614063973727422
4773	6	16424059	16424444	0.139692604509241	1.25723344058317	4854	41715	41723	9	50	-0.350670128278335	0	-0.350670128278335	-1.28647295095315	0.0445535764557782	-1.33102652740893	0.2062	1	0.614063973727422
5964	6	1334910	1334951	-0.112549166110106	0.337647498330319	4293	37520	37522	3	28	0.350520719117571	0.350520719117571	0	0.223953019229248	0.350520719117571	-0.126567699888323	0.1451	1	0.614063973727422
8770	6	16745835	16745976	-0.237069829524325	0.47413965904865	4894	42152	42153	2	43	0.348337996836043	0.348337996836043	0	0.556994164597295	0.556994164597295	0	0.02341	1	0.614063973727422
6077	GroupUn14	52475	54166	-0.189412604136957	1.3258882289587	10614	94185	94191	7	16	0.347568741145841	0.347568741145841	0	1.45742386684162	1.45742386684162	0	0.08678	0.9958	0.614063973727422
3682	10	4852960	4852961	0.347181170748068	0.347181170748068	6881	60639	60639	1	9	-0.347181170748273	0	-0.347181170748273	-0.347181170748273	0	-0.347181170748273	0.02026	1	0.614063973727422
4494	1	12973630	12973813	-0.261918147945766	1.04767259178306	660	6187	6190	4	16	0.346648699524777	0.346648699524777	0	0.81271791246603	0.864792547390244	-0.0520746349242137	0.1366	1	0.614063973727422
3726	14	961943	962014	-0.1852968831756	0.370593766351201	9125	80324	80325	2	14	0.346570800737062	0.346570800737062	0	0.46186252785006	0.46186252785006	0	0.0567	1	0.614063973727422
1434	7	12543135	12543439	-0.172514644498732	0.517543933496196	5461	47193	47195	3	43	0.344737850858106	0.344737850858106	0	0.373029506761624	0.578030542632311	-0.205001035870687	0.1061	1	0.614063973727422
4727	GroupUn22	163256	163257	-0.320328024902794	0.320328024902794	10680	94682	94682	1	19	0.344538809637151	0.344538809637151	0	0.344538809637151	0.344538809637151	0	0.01692	1	0.614063973727422
2644	4	9028183	9028199	-0.242110404054196	0.484220808108391	3275	27062	27063	2	8	0.342830456575325	0.342830456575325	0	0.526077560235474	0.526077560235474	0	0.01355	1	0.614063973727422
6983	11	12577499	12577686	-0.143977482384785	0.28795496476957	7983	70829	70830	2	28	0.342026765890115	0.342026765890115	0	0.253851558695423	0.342026765890115	-0.0881752071946924	0.1873	1	0.614063973727422
6480	14	8458439	8458474	-0.107700023800244	0.215400047600489	9458	83297	83298	2	35	0.33999843435809	0.33999843435809	0	0.401137430819972	0.401137430819972	0	0.1025	1	0.614063973727422
8661	8	13200342	13200510	0.110584009086493	0.331752027259478	6259	55950	55952	3	23	-0.339660929017979	0	-0.339660929017979	-0.492560322872973	0	-0.492560322872973	0.1682	1	0.614063973727422
8034	9	6119872	6120099	0.208520991851901	0.625562975555702	6478	57932	57934	3	22	-0.339415366918572	0	-0.339415366918572	-0.662103330330759	0	-0.662103330330759	0.03741	1	0.614063973727422
8499	7	1753845	1754964	-0.179037489984829	0.716149959939315	5051	43418	43421	4	23	0.339300096724906	0.339300096724906	0	0.947062127045984	0.947062127045984	0	0.1807	1	0.614063973727422
273	5	10481110	10481186	-0.212888853359612	0.425777706719224	3973	33243	33244	2	21	0.339259657974295	0.339259657974295	0	0.469138872865161	0.469138872865161	0	0.0823	1	0.614063973727422
8414	8	9674886	9674965	-0.243766960042347	0.487533920084694	6082	54235	54236	2	11	0.338483764016629	0.338483764016629	0	0.461237053521997	0.461237053521997	0	0.08532	1	0.614063973727422
4291	8	7036825	7036869	0.209297132890155	0.627891398670464	5911	51785	51787	3	36	-0.337834226234909	0	-0.337834226234909	-0.533016223523773	0	-0.533016223523773	0.1619	1	0.614063973727422
2727	7	8986661	8986951	0.217517091343893	1.08758545671946	5291	45334	45338	5	45	-0.337063873990214	0	-0.337063873990214	-1.35720380880889	0	-1.35720380880889	0.1126	1	0.614063973727422
6134	2	9173521	9173582	-0.146423848833869	0.292847697667739	1795	14944	14945	2	10	0.336069110281673	0.336069110281673	0	0.295584583480868	0.336069110281673	-0.0404845268008043	0.05996	1	0.614063973727422
668	9	6172326	6172396	-0.167541097323448	0.335082194646896	6486	58122	58123	2	12	0.334689148385404	0.334689148385404	0	0.242706440308436	0.334689148385404	-0.0919827080769677	0.06969	1	0.614063973727422
3265	11	12695068	12695278	0.219602741009085	1.09801370504542	7993	71058	71062	5	18	-0.334038001053182	0	-0.334038001053182	-1.17310010360852	0.0544660078698134	-1.22756611147833	0.1286	1	0.614063973727422
7154	11	14527093	14527132	0.119985149677452	0.239970299354905	8174	73985	73986	2	7	-0.333912803055804	0	-0.333912803055804	-0.264006280698559	0.0699065223572451	-0.333912803055804	0.1615	1	0.614063973727422
6119	10	3597278	3597488	-0.125432928665137	0.627164643325688	6850	60442	60446	5	21	0.333263104281528	0.333263104281528	0	0.983126422074555	0.983126422074555	0	0.1598	1	0.614063973727422
1041	8	13363161	13363195	0.142103744619339	0.426311233858018	6274	56161	56163	3	19	-0.330693510903609	0	-0.330693510903609	-0.286885749744108	0.105202712925936	-0.392088462670043	0.1992	1	0.614063973727422
6406	6	18405621	18405622	0.156784386059556	0.156784386059556	4993	42980	42980	1	27	-0.330585588220116	0	-0.330585588220116	-0.330585588220116	0	-0.330585588220116	0.0341	1	0.614063973727422
4644	3	11719176	11719423	0.234130182833029	0.468260365666058	2792	23350	23351	2	7	-0.330482335603726	0	-0.330482335603726	-0.42789598419015	0	-0.42789598419015	0.08882	1	0.614063973727422
3356	1	5673705	5673956	0.135456012647002	0.677280063235011	281	2528	2532	5	15	-0.330262048320161	0	-0.330262048320161	-1.066607534149	0	-1.066607534149	0.08733	1	0.614063973727422
4924	3	7329701	7329702	-0.329805109477195	0.329805109477195	2596	21637	21637	1	8	0.329950922506477	0.329950922506477	0	0.329950922506477	0.329950922506477	0	0.04316	1	0.614063973727422
362	13	9739378	9739463	-0.233586186981416	0.700758560944249	9092	79920	79922	3	14	0.329766769689974	0.329766769689974	0	0.698931027696838	0.698931027696838	0	0.0118	1	0.614063973727422
6682	14	6160897	6161196	-0.124445065016275	0.373335195048825	9339	82154	82156	3	41	0.328099664781202	0.328099664781202	0	0.442700423057375	0.584218382236185	-0.14151795917881	0.0169	0.997	0.614063973727422
5574	7	8991001	8991002	0.330936674413315	0.330936674413315	5291	45358	45358	1	45	-0.32793173438101	0	-0.32793173438101	-0.32793173438101	0	-0.32793173438101	0.02495	1	0.614063973727422
1129	1	22556089	22556790	-0.158854574463413	0.635418297853654	1043	9721	9724	4	38	0.327894640735411	0.327894640735411	0	0.771337757314384	0.809289877682667	-0.0379521203682831	0.09631	1	0.614063973727422
5239	9	4300933	4300934	0.327802478114138	0.327802478114138	6392	56909	56909	1	7	-0.327802478114139	0	-0.327802478114139	-0.327802478114139	0	-0.327802478114139	0.02139	1	0.614063973727422
6170	12	5017207	5018259	0.314209852423507	1.25683940969403	8349	75548	75551	4	9	-0.327555701736048	0	-0.327555701736048	-1.26045956406839	0.0171709453451108	-1.27763050941351	0.1435	1	0.614063973727422
3532	8	3973395	3973396	-0.325925302294956	0.325925302294956	5759	50415	50415	1	18	0.325939840193089	0.325939840193089	0	0.325939840193089	0.325939840193089	0	0.04249	1	0.614063973727422
7672	1	12506332	12506442	-0.126194243727586	0.252388487455171	619	5735	5736	2	43	0.325709189451543	0.325709189451543	0	0.438570625681346	0.438570625681346	0	0.02293	1	0.614063973727422
4279	7	11212635	11212636	-0.325699078029952	0.325699078029952	5392	46286	46286	1	11	0.325699077935893	0.325699077935893	0	0.325699077935893	0.325699077935893	0	0.03034	1	0.614063973727422
2369	9	9268194	9268397	0.282176588934623	1.12870635573849	6653	59225	59228	4	37	-0.32349068576209	0	-0.32349068576209	-1.21169312284538	0	-1.21169312284538	0.0497	1	0.614063973727422
8493	11	11892313	11892908	0.209095665481881	0.836382661927524	7936	70417	70420	4	9	-0.322916993083294	0	-0.322916993083294	-0.502669851780887	0.0578581045367151	-0.560527956317602	0.08295	1	0.614063973727422
1672	10	9613501	9614523	0.191978030013398	2.11175833014737	7190	63504	63514	11	32	-0.32260740325364	0	-0.32260740325364	-2.67567274826899	0	-2.67567274826899	0.02273	0.899	0.614063973727422
6945	8	8789582	8790122	-0.115597416496228	0.924779331969826	6033	53635	53642	8	71	0.322355575739291	0.322355575739291	0	0.337326360896943	0.914101508510238	-0.576775147613295	0.1704	1	0.614063973727422
3792	GroupUn6	31385	31559	0.18547317773676	0.37094635547352	10530	93274	93275	2	8	-0.322193465764452	0	-0.322193465764452	-0.410998809443143	0	-0.410998809443143	0.1591	1	0.614063973727422
2022	15	6284331	6284344	-0.191998615734509	0.383997231469019	9892	87729	87730	2	54	0.320784127047236	0.320784127047236	0	0.52821394575084	0.52821394575084	0	0.04161	1	0.614063973727422
1840	5	13442985	13443351	0.134952345269042	0.269904690538084	4173	35929	35930	2	51	-0.320328351122607	0	-0.320328351122607	-0.422273353484026	0	-0.422273353484026	0.02967	0.9998	0.614063973727422
4679	1	23593947	23594041	-0.263611271245525	0.790833813736576	1090	9998	10000	3	13	0.32001331761998	0.32001331761998	0	0.600399410815903	0.600399410815903	0	0.02222	1	0.614063973727422
3057	6	6303142	6303748	0.382996127814915	1.14898838344474	4468	38817	38819	3	22	-0.319546161900704	0	-0.319546161900704	-0.559034337122269	0.0561753999225099	-0.615209737044779	0.1367	1	0.614063973727422
951	10	6794377	6794451	0.126647020283531	0.253294040567063	6997	61684	61685	2	26	-0.319084589946362	0	-0.319084589946362	-0.405537914728235	0	-0.405537914728235	0.09263	1	0.614063973727422
3409	8	1862663	1863002	0.222460325278429	2.44706357806271	5588	48393	48403	11	37	-0.318341687847807	0	-0.318341687847807	-2.8561811086147	0	-2.8561811086147	0.08393	1	0.614063973727422
7976	1	16780458	16780501	0.168173191533887	0.336346383067773	788	7288	7289	2	10	-0.318266681472998	0	-0.318266681472998	-0.386677890785835	0	-0.386677890785835	0.1632	1	0.614063973727422
8633	2	4909439	4910213	0.217599998626592	0.435199997253184	1605	13874	13875	2	10	-0.318019712740164	0	-0.318019712740164	-0.47458256596802	0	-0.47458256596802	0.02448	0.9617	0.614063973727422
1134	10	10400997	10402799	-0.154631546287213	0.773157731436064	7264	64458	64462	5	40	0.317704783113123	0.317704783113123	0	0.66254424144661	0.711652318919107	-0.0491080774724971	0.1852	1	0.614063973727422
5509	3	2445912	2445913	-0.1785504002564	0.1785504002564	2316	19603	19603	1	20	0.317695001342756	0.317695001342756	0	0.317695001342756	0.317695001342756	0	0.04463	1	0.614063973727422
5737	1	26114218	26114993	0.243180440973422	0.486360881946844	1205	10581	10582	2	19	-0.317299424876479	0	-0.317299424876479	-0.570166777497602	0	-0.570166777497602	0.02046	0.9339	0.614063973727422
5150	6	14876388	14876651	0.167360625209674	1.00416375125805	4785	40932	40937	6	17	-0.317092933772913	0	-0.317092933772913	-0.938673928629782	0	-0.938673928629782	0.09257	1	0.614063973727422
2441	15	7911213	7911490	0.150255106976422	0.90153064185853	10006	88594	88599	6	38	-0.317051989336101	0	-0.317051989336101	-1.63239908397755	0	-1.63239908397755	0.03493	1	0.614063973727422
1202	12	8868783	8868919	0.151798395210505	0.30359679042101	8535	76765	76766	2	38	-0.316931425871975	0	-0.316931425871975	-0.378333245090154	0	-0.378333245090154	0.1301	1	0.614063973727422
4799	15	3743695	3744237	0.180122052416108	1.08073231449665	9753	86718	86723	6	8	-0.315543974403716	0	-0.315543974403716	-1.0948135703749	0	-1.0948135703749	0.01964	0.976	0.614063973727422
6049	5	10356509	10356634	-0.146842695501869	0.587370782007476	3958	33101	33104	4	19	0.312386940912252	0.312386940912252	0	0.406762306456268	0.634878212269645	-0.228115905813377	0.1656	1	0.614063973727422
3382	6	16319073	16319165	-0.121549511078885	0.364648533236654	4842	41570	41572	3	49	0.311942724261167	0.311942724261167	0	0.219998795773753	0.344474678876846	-0.124475883103093	0.201	1	0.614063973727422
3545	9	4087122	4087264	0.178756988681721	0.715027954726884	6385	56874	56877	4	14	-0.310631430749498	0	-0.310631430749498	-0.693748882326223	0	-0.693748882326223	0.1922	1	0.614063973727422
7597	3	1775790	1776351	0.168877446073797	1.01326467644278	2272	19160	19165	6	29	-0.310584685077604	0	-0.310584685077604	-0.869473726246578	0	-0.869473726246578	0.1056	1	0.614063973727422
3013	1	2850458	2850790	0.334365821403084	1.33746328561234	145	1289	1292	4	44	-0.310159345167694	0	-0.310159345167694	-0.648164004319536	0	-0.648164004319536	0.07556	1	0.614063973727422
841	3	3435831	3435847	-0.160362542434842	0.320725084869685	2376	20152	20153	2	15	0.309898676766351	0.309898676766351	0	0.399449558139983	0.399449558139983	0	0.1239	1	0.614063973727422
3780	15	4368614	4369047	0.161416319266478	0.484248957799433	9795	87025	87027	3	38	-0.309257109865056	0	-0.309257109865056	-0.212983269902482	0.202675641428395	-0.415658911330878	0.1127	1	0.614063973727422
6179	1	21202279	21202624	0.178400735822266	0.713602943289062	977	9100	9103	4	18	-0.30913254680823	0	-0.30913254680823	-0.737937163911343	0	-0.737937163911343	0.2004	1	0.614063973727422
6307	11	3836272	3836284	0.145250464043665	0.29050092808733	7620	67656	67657	2	24	-0.308202680174335	0	-0.308202680174335	-0.440420311868191	0	-0.440420311868191	0.09482	1	0.614063973727422
2271	10	10050013	10050209	0.195001711190956	0.390003422381913	7240	64215	64216	2	36	-0.304412045062538	0	-0.304412045062538	-0.432376956231729	0	-0.432376956231729	0.03684	1	0.614063973727422
997	10	10418996	10419042	-0.13517079213587	0.675853960679351	7269	64521	64525	5	9	0.304236849432598	0.304236849432598	0	0.786116567012666	0.786116567012666	0	0.05374	1	0.614063973727422
8198	12	3876092	3876737	0.322980370789812	0.968941112369435	8302	75060	75062	3	27	-0.30421448313226	0	-0.30421448313226	-0.422710140171691	0.124890317904641	-0.547600458076332	0.0751	1	0.614063973727422
3818	2	7452111	7452232	-0.205770440658288	0.617311321974864	1725	14756	14758	3	18	0.303951026190646	0.303951026190646	0	0.585560621596903	0.585560621596903	0	0.02784	1	0.614063973727422
7218	14	8584189	8584190	0.144430954402055	0.144430954402055	9472	83533	83533	1	12	-0.30354620824069	0	-0.30354620824069	-0.30354620824069	0	-0.30354620824069	0.02145	1	0.614063973727422
1211	6	9331199	9332182	-0.119702697419672	1.19702697419672	4608	40120	40129	10	33	0.303244288520289	0.303244288520289	0	0.930989690175561	1.32830446835544	-0.397314778179878	0.1805	1	0.614063973727422
1602	9	10647202	10647297	0.265227010799974	1.32613505399987	6748	60000	60004	5	20	-0.302444614633917	0	-0.302444614633917	-1.36680722861309	0	-1.36680722861309	0.08957	1	0.614063973727422
5422	GroupUn78	42066	42176	-0.196266618445148	0.785066473780593	10911	96694	96697	4	30	0.302070534410316	0.302070534410316	0	0.747777187553915	0.747777187553915	0	0.03686	1	0.614063973727422
738	8	8395826	8395869	-0.179703237309401	0.359406474618801	6012	53366	53367	2	40	0.301604744896071	0.301604744896071	0	0.377055080675512	0.377055080675512	0	0.09571	1	0.614063973727422
3259	12	1576423	1576955	0.135883787636388	0.815302725818327	8258	74658	74663	6	29	-0.301173143339572	0	-0.301173143339572	-1.30520967119325	0.0232835253307692	-1.32849319652402	0.1588	1	0.614063973727422
3275	4	2410904	2410905	-0.132703077811066	0.132703077811066	2936	24787	24787	1	48	0.300836014367968	0.300836014367968	0	0.300836014367968	0.300836014367968	0	0.03235	1	0.614063973727422
5803	10	4858127	4858534	-0.172311780274396	0.861558901371979	6882	60650	60654	5	15	0.300828500401156	0.300828500401156	0	0.960719944004625	0.960719944004625	0	0.1284	1	0.614063973727422
6813	11	12603259	12603260	0.163111148929552	0.163111148929552	7984	70865	70865	1	18	-0.300797426086629	0	-0.300797426086629	-0.300797426086629	0	-0.300797426086629	0.02414	1	0.614063973727422
6763	GroupUn171	37123	37189	-0.118030141200917	0.354090423602752	11257	99921	99923	3	8	0.300498738205664	0.300498738205664	0	0.415049741114337	0.487755702028654	-0.0727059609143168	0.09338	1	0.614063973727422
7424	1	14003634	14003780	-0.17501186614255	0.700047464570199	691	6514	6517	4	15	0.300334019941989	0.300334019941989	0	0.79804323834736	0.79804323834736	0	0.05683	1	0.614063973727422
4719	8	6619749	6620910	-0.178546142040843	1.60691527836759	5882	51362	51370	9	32	0.300035088833038	0.300035088833038	0	1.20711776320535	1.56568301235256	-0.358565249147209	0.1967	1	0.614063973727422
4541	11	12558788	12558789	-0.287343434345337	0.287343434345337	7980	70804	70804	1	21	0.299175529440771	0.299175529440771	0	0.299175529440771	0.299175529440771	0	0.03987	1	0.614063973727422
8856	6	12429072	12429200	-0.22216653237111	0.44433306474222	4697	40460	40461	2	8	0.298896727101031	0.298896727101031	0	0.446051083248217	0.446051083248217	0	0.01141	0.9999	0.614063973727422
2833	5	14181793	14181794	-0.111787368233	0.111787368233	4245	36846	36846	1	13	-0.298790388567595	0	-0.298790388567595	-0.298790388567595	0	-0.298790388567595	0.03699	1	0.614063973727422
8288	GroupUn12	76693	77708	-0.134520926760635	0.538083707042541	10597	93988	93991	4	26	0.298080349057457	0.298080349057457	0	0.668406053412623	0.855283304576768	-0.186877251164145	0.09289	0.9999	0.614063973727422
7014	14	4566100	4567308	0.254447509379916	2.54447509379916	9253	81211	81220	10	19	-0.297226896709963	0	-0.297226896709963	-2.42678747030919	0.0997580569794032	-2.52654552728859	0.0647	0.9965	0.614063973727422
6057	4	10114760	10115067	0.174046216598276	0.696184866393104	3351	27716	27719	4	7	-0.296892737997871	0	-0.296892737997871	-0.307779142544122	0.264738769745234	-0.572517912289356	0.06418	1	0.614063973727422
4193	11	9682065	9682081	-0.151250203344629	0.302500406689259	7822	69504	69505	2	23	0.295972834770434	0.295972834770434	0	0.626473191122211	0.626473191122211	0	0.03979	1	0.614063973727422
3979	4	11413895	11416633	-1.4114109401295	8.46846564077702	3434	28395	28400	6	11	0.29551425275294	0.29551425275294	0	1.30259625490118	1.30259625490118	0	0.1571	0.9983	0.614063973727422
6570	1	28189173	28189708	0.183429826748225	0.7337193069929	1350	12201	12204	4	21	-0.294844522029919	0	-0.294844522029919	-0.984821519651622	0	-0.984821519651622	0.06267	1	0.614063973727422
4254	GroupUn138	23478	23719	0.159708908620994	0.479126725862983	11157	98957	98959	3	19	-0.294592200571048	0	-0.294592200571048	-0.546552166871467	0	-0.546552166871467	0.113	1	0.614063973727422
5929	2	11936146	11937010	-0.225817284414161	1.80653827531329	1941	16057	16064	8	17	0.294534876750801	0.294534876750801	0	1.60396591626516	1.60396591626516	0	0.1304	1	0.614063973727422
2685	16	4605542	4605585	0.206992379493695	0.620977138481085	10388	92043	92045	3	30	-0.294505889989967	0	-0.294505889989967	-0.6645564060782	0	-0.6645564060782	0.09711	1	0.614063973727422
7246	10	9594506	9594648	0.161460435565172	0.64584174226069	7184	63461	63464	4	17	-0.293905705927435	0	-0.293905705927435	-0.684366601396949	0	-0.684366601396949	0.06183	1	0.614063973727422
5462	10	6351930	6351931	-0.203555935523872	0.203555935523872	6959	61346	61346	1	15	0.293661033300406	0.293661033300406	0	0.293661033300406	0.293661033300406	0	0.03295	1	0.614063973727422
6423	10	11404274	11405079	-0.128552790857095	0.771316745142569	7349	65256	65261	6	22	0.293467325923409	0.293467325923409	0	0.709481335015273	1.07763566231856	-0.368154327303289	0.02167	0.9375	0.614063973727422
5397	16	4664916	4665639	-0.245756329108339	1.47453797465003	10401	92261	92266	6	30	0.292334595182287	0.292334595182287	0	1.4555853465574	1.4555853465574	0	0.1657	1	0.614063973727422
6417	11	787419	787712	-0.178286800331813	0.891434001659066	7484	66709	66713	5	9	0.291927295535994	0.291927295535994	0	0.831018431018688	0.831018431018688	0	0.06035	1	0.614063973727422
2	10	9596790	9597110	-0.161606559759649	0.484819679278946	7185	63469	63471	3	7	0.291824874457522	0.291824874457522	0	0.388747984472761	0.423545889639646	-0.034797905166885	0.1807	1	0.614063973727422
7374	5	13276118	13276831	-0.171588143199004	0.514764429597011	4156	35776	35778	3	28	0.291722550764698	0.291722550764698	0	0.703703350903524	0.703703350903524	0	0.0123	0.8295	0.614063973727422
8057	14	8460980	8460981	0.288089602418851	0.288089602418851	9459	83303	83303	1	8	-0.289628860498422	0	-0.289628860498422	-0.289628860498422	0	-0.289628860498422	0.03247	1	0.614063973727422
4700	1	12104936	12104946	-0.113355304324294	0.226710608648588	577	5101	5102	2	41	0.289116088592174	0.289116088592174	0	0.28517282220177	0.289116088592174	-0.00394326639040421	0.177	1	0.614063973727422
2596	16	4033212	4034225	0.132345956579359	1.05876765263487	10335	91523	91530	8	51	-0.288824936830098	0	-0.288824936830098	-1.26413472409645	0	-1.26413472409645	0.02362	0.9096	0.614063973727422
8464	1	12488637	12488677	0.217145164595781	0.434290329191563	615	5676	5677	2	12	-0.288214988188005	0	-0.288214988188005	-0.461470933304711	0	-0.461470933304711	0.02498	1	0.614063973727422
1824	4	3922112	3922396	0.134517459111297	0.538069836445187	3076	25909	25912	4	15	-0.287970001514241	0.337474274728813	-0.625444276243054	-0.820989668680636	0.337474274728813	-1.15846394340945	0.01437	0.9944	0.614063973727422
2894	1	3125747	3126072	0.144476081572872	0.722380407864358	164	1626	1630	5	22	-0.287931658351289	0	-0.287931658351289	-0.966826294592205	0	-0.966826294592205	0.01434	0.9892	0.614063973727422
8789	14	8501927	8501928	-0.324084673233654	0.324084673233654	9465	83415	83415	1	8	0.28755239310356	0.28755239310356	0	0.28755239310356	0.28755239310356	0	0.01921	1	0.614063973727422
6039	1	1546420	1546421	-0.291089014437134	0.291089014437134	81	765	765	1	32	0.287481961289971	0.287481961289971	0	0.287481961289971	0.287481961289971	0	0.04148	1	0.614063973727422
7212	1	26147478	26147479	-0.126603160193971	0.126603160193971	1209	10626	10626	1	45	0.286936888853944	0.286936888853944	0	0.286936888853944	0.286936888853944	0	0.04293	1	0.614063973727422
6035	15	5265362	5265474	0.140793161579783	0.281586323159566	9849	87338	87339	2	20	-0.286783758350215	0	-0.286783758350215	-0.327970797177531	0	-0.327970797177531	0.1677	1	0.614063973727422
6833	7	12510391	12510609	0.142205882539613	0.711029412698063	5457	47084	47088	5	9	-0.286232543593713	0	-0.286232543593713	-0.610060043017341	0.0795267114885978	-0.689586754505939	0.2089	1	0.614063973727422
8231	1	5537284	5538135	-0.174838151199011	0.699352604796043	268	2418	2421	4	16	0.286114080497853	0.286114080497853	0	0.648735084324832	0.648735084324832	0	0.1433	1	0.614063973727422
8603	15	9569225	9569262	0.215717878357406	0.431435756714811	10115	89508	89509	2	25	-0.285875041159456	0	-0.285875041159456	-0.362728936940778	0	-0.362728936940778	0.06311	1	0.614063973727422
6913	2	5401080	5401081	0.247559323353995	0.247559323353995	1640	14163	14163	1	9	-0.284946346907829	0	-0.284946346907829	-0.284946346907829	0	-0.284946346907829	0.03531	1	0.614063973727422
5539	3	6856639	6856640	0.16639292822028	0.16639292822028	2555	21229	21229	1	24	0.284426009713491	0.284426009713491	0	0.284426009713491	0.284426009713491	0	0.04403	1	0.614063973727422
1995	12	3252646	3252660	0.108160819039468	0.216321638078936	8290	74939	74940	2	14	-0.284356784416776	0	-0.284356784416776	-0.210870572595688	0.0734862118210879	-0.284356784416776	0.08145	1	0.614063973727422
6299	GroupUn145	24074	24075	0.134293443050619	0.134293443050619	11172	99069	99069	1	10	-0.283625300959057	0	-0.283625300959057	-0.283625300959057	0	-0.283625300959057	0.04444	1	0.614063973727422
8207	10	9697741	9697742	0.22246992947025	0.22246992947025	7207	63671	63671	1	12	-0.283467932019486	0	-0.283467932019486	-0.283467932019486	0	-0.283467932019486	0.01796	1	0.614063973727422
3153	16	3782280	3784067	0.20427726598132	2.65560445775716	10318	91323	91335	13	60	-0.283263306836068	0	-0.283263306836068	-2.51112260860369	0.381887225256802	-2.89300983386049	0.01361	0.5421	0.614063973727422
2761	5	14305518	14306111	-0.151158889684512	0.604635558738049	4260	37123	37126	4	33	0.283139230851352	0.283139230851352	0	0.720504059413585	0.720504059413585	0	0.04118	0.9993	0.614063973727422
6881	1	12912068	12912499	0.130093895589622	0.910657269127352	655	6123	6129	7	38	-0.282432167490458	0	-0.282432167490458	-1.11116599539622	0.54318863370066	-1.65435462909688	0.03139	0.9995	0.614063973727422
3297	4	4824391	4824392	0.279722218135561	0.279722218135561	3135	26418	26418	1	8	-0.28164022719758	0	-0.28164022719758	-0.28164022719758	0	-0.28164022719758	0.0251	1	0.614063973727422
5838	10	6391689	6391912	-0.18211838861801	0.728473554472041	6970	61439	61442	4	23	0.281015338953278	0.281015338953278	0	0.718576789708791	0.718576789708791	0	0.0766	1	0.614063973727422
1630	1	12061369	12062731	0.175617006067618	2.45863808494665	575	4926	4939	14	56	-0.280191139650394	0	-0.280191139650394	-2.70983162154279	0.00950211575302329	-2.71933373729582	0.07374	0.9968	0.614063973727422
1549	14	4571770	4571771	-0.108141124167374	0.108141124167374	9254	81248	81248	1	23	0.279699772706144	0.279699772706144	0	0.279699772706144	0.279699772706144	0	0.02279	1	0.614063973727422
128	1	6651352	6651697	-0.210783064778777	0.421566129557554	342	3140	3141	2	23	0.279016253723326	0.279016253723326	0	0.475878195114138	0.475878195114138	0	0.0192	0.9967	0.614063973727422
1898	9	5228600	5228959	-0.118381132382575	0.710286794295453	6447	57640	57645	6	53	0.278102992626696	0.278102992626696	0	1.01482812576326	1.0337609131138	-0.0189327873505454	0.1588	1	0.614063973727422
7114	GroupUn14	8732	9590	0.142399832815448	0.996798829708138	10602	94052	94058	7	54	-0.277065232252626	0	-0.277065232252626	-1.16629063779816	0.158568252065014	-1.32485888986318	0.04838	0.9972	0.614063973727422
5868	14	7977025	7977041	-0.149400212800505	0.448200638401516	9429	83112	83114	3	19	0.276490645351461	0.276490645351461	0	0.576479617731428	0.576479617731428	0	0.06165	1	0.614063973727422
53	9	6930974	6931353	0.205748207680738	0.617244623042215	6551	58868	58870	3	24	-0.276212657953213	0	-0.276212657953213	-0.573057317584268	0	-0.573057317584268	0.1253	1	0.614063973727422
8862	15	6668098	6668433	0.213432327767602	0.640296983302805	9911	87863	87865	3	25	-0.275317585886046	0	-0.275317585886046	-0.568008648962375	0	-0.568008648962375	0.1297	1	0.614063973727422
4578	10	9941352	9942020	0.18939402631542	0.946970131577101	7229	63991	63995	5	27	-0.275204801613088	0	-0.275204801613088	-0.947334270364988	0.0889708837501346	-1.03630515411512	0.07091	1	0.614063973727422
6918	GroupUn156	46028	46690	-0.164134513579869	0.492403540739606	11207	99374	99376	3	21	0.274939087607812	0.274939087607812	0	0.502645830146069	0.502645830146069	0	0.04436	0.9991	0.614063973727422
7544	8	3609971	3610041	0.120814949405902	0.241629898811805	5735	50153	50154	2	12	-0.274518105420182	0	-0.274518105420182	-0.230525165941162	0.0439929394790196	-0.274518105420182	0.183	1	0.614063973727422
6920	1	15581829	15581830	-0.174977174835888	0.174977174835888	754	7147	7147	1	27	0.274411635484371	0.274411635484371	0	0.274411635484371	0.274411635484371	0	0.03875	1	0.614063973727422
1208	10	11357734	11357912	-0.410411078776116	0.820822157552231	7342	65114	65115	2	26	0.273813613702833	0.273813613702833	0	0.183608982076214	0.273813613702833	-0.0902046316266194	0.03833	1	0.614063973727422
1096	7	11633406	11634602	-0.125669479965095	1.00535583972076	5433	46841	46848	8	20	0.273690674965273	0.273690674965273	0	1.4115772825559	1.4115772825559	0	0.2092	1	0.614063973727422
7998	10	9674484	9674635	0.200407460937755	1.20244476562653	7203	63607	63612	6	17	-0.2728019826375	0	-0.2728019826375	-1.20334016080066	0	-1.20334016080066	0.0135	0.9999	0.614063973727422
6174	1	17717615	17717616	0.122202033313566	0.122202033313566	863	8171	8171	1	14	-0.270970185121048	0	-0.270970185121048	-0.270970185121048	0	-0.270970185121048	0.02232	1	0.614063973727422
327	3	7254385	7254386	-0.167117079818932	0.167117079818932	2586	21561	21561	1	11	0.270390685781627	0.270390685781627	0	0.270390685781627	0.270390685781627	0	0.01528	1	0.614063973727422
8488	7	11208695	11208725	-0.188191919606772	0.376383839213545	5392	46276	46277	2	11	0.268883526409552	0.268883526409552	0	0.372306553851667	0.372306553851667	0	0.1162	1	0.614063973727422
7502	2	7863249	7863463	0.115954607963254	0.231909215926508	1750	14838	14839	2	12	-0.268795866747948	0	-0.268795866747948	-0.375791821969267	0	-0.375791821969267	0.09734	1	0.614063973727422
5662	10	11402956	11403026	0.192970447390265	0.38594089478053	7349	65244	65245	2	22	-0.268193586981264	0	-0.268193586981264	-0.570678743454472	0	-0.570678743454472	0.01148	1	0.614063973727422
6957	7	12519889	12520006	-0.227278995344177	0.454557990688353	5459	47117	47118	2	24	0.267185164719119	0.267185164719119	0	0.405446490787524	0.405446490787524	0	0.03632	1	0.614063973727422
4789	1	4597937	4597952	0.155485903983615	0.310971807967231	200	1902	1903	2	16	-0.266863110081441	0	-0.266863110081441	-0.452274280946306	0	-0.452274280946306	0.03941	1	0.614063973727422
3068	5	10386107	10386299	-0.169626881987978	0.508880645963933	3963	33172	33174	3	31	0.266727498759603	0.266727498759603	0	0.65694298165309	0.65694298165309	0	0.01551	0.9997	0.614063973727422
8098	8	7045562	7045736	0.106340302925401	0.425361211701605	5913	51838	51841	4	81	-0.265724974467177	0	-0.265724974467177	-0.652680636797469	0.0206600872052622	-0.673340724002731	0.1541	1	0.614063973727422
8691	3	2897958	2898157	0.26846115558859	0.805383466765769	2344	19913	19915	3	12	-0.264765697375808	0	-0.264765697375808	-0.793266329045117	0	-0.793266329045117	0.02635	1	0.614063973727422
792	1	14428312	14428313	0.285011385760187	0.285011385760187	717	6711	6711	1	20	-0.264059261863342	0	-0.264059261863342	-0.264059261863342	0	-0.264059261863342	0.04543	1	0.614063973727422
8681	6	16631846	16631895	-0.126766418693086	0.380299256079258	4875	41967	41969	3	22	0.263538565050714	0.263538565050714	0	0.493960068885992	0.493960068885992	0	0.09611	1	0.614063973727422
546	4	2403040	2403114	0.200359108182613	0.400718216365227	2935	24746	24747	2	42	-0.263083183657081	0	-0.263083183657081	-0.296599122481101	0	-0.296599122481101	0.08254	1	0.614063973727422
3092	GroupUn14	13849	13850	0.176424339276809	0.176424339276809	10604	94073	94073	1	8	-0.263047879116881	0	-0.263047879116881	-0.263047879116881	0	-0.263047879116881	0.03301	1	0.614063973727422
7121	3	3104288	3104289	-0.102636869423069	0.102636869423069	2351	19966	19966	1	18	0.262074304446672	0.262074304446672	0	0.262074304446672	0.262074304446672	0	0.03221	1	0.614063973727422
8153	6	9228197	9228306	-0.210141174266961	0.420282348533922	4591	39916	39917	2	12	0.261418958715814	0.261418958715814	0	0.416409110526063	0.416409110526063	0	0.01873	1	0.614063973727422
8433	11	11760256	11760593	0.173618162396809	1.04170897438085	7920	70190	70195	6	11	-0.261128560402286	0	-0.261128560402286	-1.02349617519004	0	-1.02349617519004	0.05925	1	0.614063973727422
6231	5	6240453	6240473	-0.212768779894451	0.425537559788902	3739	30867	30868	2	29	0.260886604301721	0.260886604301721	0	0.431487439470181	0.431487439470181	0	0.02138	1	0.614063973727422
5200	10	8624051	8624052	0.192801443046714	0.192801443046714	7123	63107	63107	1	14	-0.260407680082376	0	-0.260407680082376	-0.260407680082376	0	-0.260407680082376	0.04826	1	0.614063973727422
7157	1	4513652	4513728	-0.149452543773966	0.597810175095866	198	1870	1873	4	21	0.260007937881954	0.260007937881954	0	0.946655594374627	0.946655594374627	0	0.1422	1	0.614063973727422
1918	9	7497435	7497436	-0.103126624407926	0.103126624407926	6586	59077	59077	1	19	0.259816213810027	0.259816213810027	0	0.259816213810027	0.259816213810027	0	0.04622	1	0.614063973727422
3371	8	13338791	13338802	-0.20083063199135	0.4016612639827	6271	56107	56108	2	7	0.258881793040814	0.258881793040814	0	0.355588673408727	0.355588673408727	0	0.05851	1	0.614063973727422
7683	1	17792272	17792273	0.217340268859425	0.217340268859425	873	8432	8432	1	22	-0.258016733239817	0	-0.258016733239817	-0.258016733239817	0	-0.258016733239817	0.03546	1	0.614063973727422
2687	5	9826319	9826767	-0.13218517551917	0.793111053115017	3920	32404	32409	6	45	0.257928035030668	0.257928035030668	0	1.34437652464129	1.34437652464129	0	0.0533	1	0.614063973727422
667	1	10599679	10599995	0.19382002510273	0.581460075308189	498	4108	4110	3	9	-0.257750352378205	0	-0.257750352378205	-0.571879744983134	0	-0.571879744983134	0.01424	0.9902	0.614063973727422
6989	1	4604672	4604706	0.169203221586748	0.507609664760243	202	1932	1934	3	24	-0.257046139873366	0	-0.257046139873366	-0.541336630793283	0	-0.541336630793283	0.05681	1	0.614063973727422
4159	3	1956420	1956632	0.186234212006981	0.372468424013962	2287	19303	19304	2	33	-0.257031796826438	0	-0.257031796826438	-0.464287318421839	0	-0.464287318421839	0.05968	1	0.614063973727422
8184	11	521979	522578	0.163600065318003	0.818000326590016	7468	66524	66528	5	33	-0.256904459330858	0	-0.256904459330858	-0.759010973972107	0	-0.759010973972107	0.1726	1	0.614063973727422
5960	1	26300986	26300993	0.20869404444749	0.41738808889498	1231	10963	10964	2	48	-0.256641308766248	0	-0.256641308766248	-0.435033020058063	0	-0.435033020058063	0.04166	1	0.614063973727422
3947	2	10749489	10749602	0.167799056882616	0.503397170647849	1886	15807	15809	3	15	-0.256435328460659	0	-0.256435328460659	-0.506020866349495	0	-0.506020866349495	0.01435	1	0.614063973727422
4083	1	10801832	10802076	0.124674278520819	0.374022835562457	527	4383	4385	3	31	-0.255869454214222	0	-0.255869454214222	-0.566095898288497	0	-0.566095898288497	0.1651	1	0.614063973727422
6041	9	6547206	6547395	0.11848287809461	0.47393151237844	6533	58772	58775	4	12	-0.255637674720925	0	-0.255637674720925	-0.551415465490715	0	-0.551415465490715	0.08726	1	0.614063973727422
8357	6	16614042	16614481	0.15608902059027	0.468267061770809	4871	41919	41921	3	12	-0.255314321578958	0	-0.255314321578958	-0.455749669852047	0	-0.455749669852047	0.1131	1	0.614063973727422
7235	11	12694248	12694282	-0.17957366458072	0.359147329161441	7993	71051	71052	2	18	0.255160946198215	0.255160946198215	0	0.341928143910447	0.341928143910447	0	0.1367	1	0.614063973727422
3076	11	11460246	11460313	-0.140806151685324	0.422418455055971	7894	69992	69994	3	26	0.255027904271868	0.255027904271868	0	0.43373179901982	0.43373179901982	0	0.06297	1	0.614063973727422
6265	9	10208736	10209445	-0.32113524010849	0.642270480216981	6712	59665	59666	2	9	0.254831568053263	0.254831568053263	0	0.411470920451574	0.411470920451574	0	0.07135	1	0.614063973727422
3718	7	2128873	2130661	0.241401270103131	2.17261143092818	5076	43686	43694	9	46	-0.254830008037033	0	-0.254830008037033	-2.100927601399	0	-2.100927601399	0.1156	0.9991	0.614063973727422
4915	5	7209868	7210253	0.114597443041715	0.802182101292005	3778	31122	31128	7	21	-0.25367443430162	0	-0.25367443430162	-0.803142983626522	0.0827913219485581	-0.88593430557508	0.1107	1	0.614063973727422
299	15	3703281	3703645	0.139422485145821	0.557689940583283	9742	86526	86529	4	14	-0.253007817797384	0	-0.253007817797384	-0.55574460698436	0.143709741232366	-0.699454348216726	0.0907	1	0.614063973727422
1209	15	1492312	1492380	0.16320386635965	0.489611599078951	9631	85271	85273	3	10	-0.252796816193559	0	-0.252796816193559	-0.629181579349148	0	-0.629181579349148	0.0525	1	0.614063973727422
3008	11	214082	214083	-0.177840670399768	0.177840670399768	7442	66241	66241	1	29	0.252560836389737	0.252560836389737	0	0.252560836389737	0.252560836389737	0	0.04023	1	0.614063973727422
2777	12	3949364	3949398	-0.143289345965711	0.286578691931422	8314	75222	75223	2	24	0.252063025494508	0.252063025494508	0	0.337921654601204	0.337921654601204	0	0.1468	1	0.614063973727422
4215	9	10217445	10217612	0.217822561948591	0.435645123897183	6714	59687	59688	2	15	-0.251284984993718	0	-0.251284984993718	-0.465679131151169	0	-0.465679131151169	0.01132	0.999	0.614063973727422
2553	1	26222690	26222872	-0.120698296273317	0.482793185093268	1221	10838	10841	4	32	0.250887467170545	0.250887467170545	0	0.537412898496889	0.537412898496889	0	0.1128	1	0.614063973727422
3903	9	275312	275724	0.286228091250673	1.14491236500269	6294	56441	56444	4	13	-0.250276763485696	0	-0.250276763485696	-0.382861316780887	0.149718536717666	-0.532579853498553	0.1712	1	0.614063973727422
1248	6	6121495	6121885	0.220757459929807	0.66227237978942	4447	38542	38544	3	72	-0.250049198975157	0	-0.250049198975157	-0.616923533805029	0	-0.616923533805029	0.1465	1	0.614063973727422
4935	4	8542000	8542019	0.213594345270062	0.427188690540124	3258	27019	27020	2	11	-0.249983641512301	0	-0.249983641512301	-0.413205806084446	0	-0.413205806084446	0.0463	1	0.614063973727422
4929	1	14584586	14584606	0.107691099429278	0.215382198858555	739	6996	6997	2	13	-0.249965549090483	0	-0.249965549090483	-0.0404783115222227	0.20948723756826	-0.249965549090483	0.01476	1	0.614063973727422
6644	9	5141810	5142215	-0.280625463747815	1.12250185499126	6428	57319	57322	4	9	0.2498772942753	0.2498772942753	0	0.365233030342901	0.475411786282551	-0.11017875593965	0.07493	1	0.614063973727422
1487	14	654510	654523	-0.107678349843375	0.215356699686749	9116	80200	80201	2	33	0.249505348980534	0.249505348980534	0	0.310482438575194	0.310482438575194	0	0.0681	1	0.614063973727422
3327	6	16605425	16605426	-0.222494850273718	0.222494850273718	4868	41882	41882	1	33	0.249066614990431	0.249066614990431	0	0.249066614990431	0.249066614990431	0	0.04741	1	0.614063973727422
1658	3	12018295	12019751	0.175830371054209	2.10996445265051	2809	23530	23541	12	18	-0.248983370554402	0	-0.248983370554402	-1.84495300966021	0.425355521916045	-2.27030853157625	0.1713	1	0.614063973727422
3235	3	2534831	2534832	0.167490573562136	0.167490573562136	2329	19768	19768	1	31	-0.248502896752022	0	-0.248502896752022	-0.248502896752022	0	-0.248502896752022	0.01982	1	0.614063973727422
4369	13	667328	667428	-0.203167682831543	0.406335365663086	8704	78112	78113	2	12	0.248094435721282	0.248094435721282	0	0.38468382376213	0.38468382376213	0	0.08036	1	0.614063973727422
8164	11	1360426	1360519	0.165976647153823	0.497929941461469	7523	67011	67013	3	7	-0.247677645229827	0	-0.247677645229827	-0.439969666104169	0	-0.439969666104169	0.2067	1	0.614063973727422
8678	7	11205422	11205764	0.162872816266673	1.14010971386671	5391	46267	46273	7	26	-0.247506281149423	0	-0.247506281149423	-1.25147970397056	0.157687272820629	-1.40916697679118	0.07493	1	0.614063973727422
7219	11	12433840	12434291	-0.134047558662678	0.402142675988033	7967	70643	70645	3	9	0.247503683223444	0.247503683223444	0	0.519891020078354	0.519891020078354	0	0.1208	1	0.614063973727422
7559	7	9012784	9012820	-0.118533059926166	0.237066119852332	5295	45460	45461	2	21	0.247030656036942	0.247030656036942	0	0.473180380239407	0.473180380239407	0	0.07257	1	0.614063973727422
4686	10	7254000	7254935	0.247694846046607	0.990779384186429	7027	62112	62115	4	17	-0.246353098185971	0	-0.246353098185971	-0.663865295312486	0	-0.663865295312486	0.0187	0.8721	0.614063973727422
46	12	8025137	8025177	0.155927394189815	0.311854788379631	8462	76009	76010	2	11	-0.246156602715561	0	-0.246156602715561	-0.388287785234651	0	-0.388287785234651	0.04082	1	0.614063973727422
1545	3	5784857	5785005	0.132323363169898	0.264646726339795	2507	20985	20986	2	30	-0.246144910058533	0	-0.246144910058533	-0.310846868696312	0	-0.310846868696312	0.06144	1	0.614063973727422
4651	9	4424125	4424350	0.145485219408013	0.290970438816027	6395	56964	56965	2	26	0.246015474478044	0.246015474478044	0	-0.0125896484045773	0.246015474478044	-0.258605122882622	0.02377	1	0.614063973727422
3090	11	11556931	11556932	-0.104605241624971	0.104605241624971	7903	70100	70100	1	13	0.245833352811275	0.245833352811275	0	0.245833352811275	0.245833352811275	0	0.02417	1	0.614063973727422
3931	1	12148700	12149096	0.154089577403788	0.616358309615151	584	5244	5247	4	18	-0.245630530370003	0	-0.245630530370003	-0.315635165258808	0.316598502908249	-0.632233668167056	0.103	1	0.614063973727422
5611	13	654689	655482	0.182299011950099	2.55218616730139	8703	78064	78077	14	63	-0.243309582979203	0	-0.243309582979203	-3.15807860674205	0.288908013039575	-3.44698661978163	0.1098	1	0.614063973727422
2208	11	13243582	13243807	0.121670015967901	0.608350079839505	8056	72090	72094	5	12	-0.243203578283015	0	-0.243203578283015	-0.659212133597479	0.0951287486053053	-0.754340882202784	0.09087	1	0.614063973727422
4326	3	1780735	1780757	-0.175665942574438	0.351331885148876	2272	19185	19186	2	29	0.24297108633384	0.24297108633384	0	0.283581687298905	0.283581687298905	0	0.08774	1	0.614063973727422
1135	3	511666	511667	0.139172377776758	0.139172377776758	2202	18683	18683	1	10	-0.242646921381081	0	-0.242646921381081	-0.242646921381081	0	-0.242646921381081	0.03447	1	0.614063973727422
3778	11	14011815	14011963	-0.218539339462554	0.655618018387661	8115	73186	73188	3	79	0.242408524347693	0.242408524347693	0	0.71722437320783	0.71722437320783	0	0.04448	1	0.614063973727422
1425	10	5019945	5019946	-0.245242601470374	0.245242601470374	6903	60923	60923	1	10	0.242372063814396	0.242372063814396	0	0.242372063814396	0.242372063814396	0	0.02031	1	0.614063973727422
1967	GroupUn29	107484	107973	-0.176026096785997	0.704104387143987	10728	95136	95139	4	28	0.24195820520055	0.24195820520055	0	0.733897779435185	0.733897779435185	0	0.01334	0.9391	0.614063973727422
4676	1	17628024	17628293	0.231789751555673	0.695369254667018	845	7904	7906	3	17	-0.241764836595426	0	-0.241764836595426	-0.846732837272777	0	-0.846732837272777	0.03019	1	0.614063973727422
1083	1	14002288	14003046	0.451813242762048	2.71087945657229	691	6503	6508	6	15	-0.241175480638558	0	-0.241175480638558	-0.450000434512411	0.398020828533301	-0.848021263045712	0.1646	1	0.614063973727422
8870	14	9700985	9701013	0.119937334758612	0.239874669517225	9543	84360	84361	2	10	-0.241146305945452	0	-0.241146305945452	-0.296928895999309	0	-0.296928895999309	0.0931	1	0.614063973727422
8228	10	4871574	4871575	0.240661937466911	0.240661937466911	6888	60702	60702	1	18	-0.240617483820113	0	-0.240617483820113	-0.240617483820113	0	-0.240617483820113	0.01962	1	0.614063973727422
4038	5	13025598	13025599	0.113378242749348	0.113378242749348	4135	35504	35504	1	20	-0.240570394067864	0	-0.240570394067864	-0.240570394067864	0	-0.240570394067864	0.04371	1	0.614063973727422
3407	8	11537134	11537135	-0.24021732631043	0.24021732631043	6153	54892	54892	1	52	0.240068605980476	0.240068605980476	0	0.240068605980476	0.240068605980476	0	0.0499	1	0.614063973727422
3383	5	12321809	12322251	-0.168934453660856	0.675737814643424	4102	35058	35061	4	27	0.239092540727801	0.239092540727801	0	0.613059410562605	0.613059410562605	0	0.05977	1	0.614063973727422
4334	3	9267041	9267303	0.186379715401896	0.372759430803792	2679	22229	22230	2	22	-0.239081779563248	0	-0.239081779563248	-0.390357079721319	0	-0.390357079721319	0.05939	1	0.614063973727422
5491	5	325445	325461	0.179381767747307	0.358763535494614	3527	29368	29369	2	11	-0.238896342780022	0	-0.238896342780022	-0.340657672632211	0	-0.340657672632211	0.06327	1	0.614063973727422
2582	6	9272713	9274327	0.146035284074544	0.730176420372722	4595	39959	39963	5	19	-0.238357026531924	0	-0.238357026531924	-0.837004963439461	0	-0.837004963439461	0.02604	0.8109	0.614063973727422
55	1	4663723	4663724	-0.231834305065343	0.231834305065343	212	2052	2052	1	43	0.2377243074746	0.2377243074746	0	0.2377243074746	0.2377243074746	0	0.02617	1	0.614063973727422
7739	GroupUn221	20772	22240	-0.220532382136376	2.42585620350014	11358	100606	100616	11	11	0.236151571475851	0.236151571475851	0	2.13964881180966	2.21128750198512	-0.0716386901754562	0.09454	0.999	0.614063973727422
4143	1	7033161	7033207	0.122410646582034	0.244821293164069	364	3278	3279	2	18	-0.236080044173367	0	-0.236080044173367	-0.179155765224281	0.0569242789490854	-0.236080044173367	0.1269	1	0.614063973727422
3748	1	12349811	12349855	-0.129006975558888	0.387020926676665	598	5424	5426	3	32	0.235551272570825	0.235551272570825	0	0.408460088323217	0.408460088323217	0	0.05534	1	0.614063973727422
7572	14	644736	644737	0.169104100568965	0.169104100568965	9114	80169	80169	1	10	-0.234606362335141	0	-0.234606362335141	-0.234606362335141	0	-0.234606362335141	0.02905	1	0.614063973727422
2793	GroupUn11	46859	46860	-0.106673826467151	0.106673826467151	10592	93935	93935	1	24	0.233209000706996	0.233209000706996	0	0.233209000706996	0.233209000706996	0	0.03235	1	0.614063973727422
5451	8	7654543	7654621	-0.118871582978538	0.356614748935615	5954	52403	52405	3	14	0.232761698951448	0.232761698951448	0	0.480646501510663	0.567721875433401	-0.0870753739227381	0.0799	1	0.614063973727422
7461	1	17307994	17307995	-0.116304728229267	0.116304728229267	817	7427	7427	1	52	0.232575713236063	0.232575713236063	0	0.232575713236063	0.232575713236063	0	0.02424	1	0.614063973727422
4953	10	3501165	3501212	-0.108530428674083	0.32559128602225	6847	60424	60426	3	7	0.232309455729998	0.232309455729998	0	0.432594074891955	0.432594074891955	0	0.1588	1	0.614063973727422
3595	3	5795256	5795351	0.133645365364939	0.267290730729879	2510	21034	21035	2	12	-0.232198812262986	0	-0.232198812262986	-0.552060709858128	0	-0.552060709858128	0.02205	1	0.614063973727422
147	1	14570830	14571253	0.120003853241409	0.360011559724228	736	6939	6941	3	40	-0.231832639147945	0	-0.231832639147945	-0.772638906900077	0	-0.772638906900077	0.01179	0.9425	0.614063973727422
70	6	12923522	12923523	-0.230488097801819	0.230488097801819	4726	40662	40662	1	12	0.230474431464684	0.230474431464684	0	0.230474431464684	0.230474431464684	0	0.04598	1	0.614063973727422
4298	GroupUn173	965	987	-0.158874065668818	0.317748131337635	11259	99929	99930	2	7	0.230335886969036	0.230335886969036	0	0.269213872250086	0.269213872250086	0	0.1249	1	0.614063973727422
6726	GroupUn238	8630	8724	-0.115598612455245	0.231197224910489	11382	100795	100796	2	19	-0.229958129533383	0	-0.229958129533383	-0.105298424380956	0.124659705152427	-0.229958129533383	0.08682	1	0.614063973727422
5757	13	5025635	5025636	-0.174288720144958	0.174288720144958	8946	79224	79224	1	10	0.229713843644407	0.229713843644407	0	0.229713843644407	0.229713843644407	0	0.02305	1	0.614063973727422
3538	12	1586707	1586708	0.101804294070185	0.101804294070185	8259	74710	74710	1	34	-0.229479053238937	0	-0.229479053238937	-0.229479053238937	0	-0.229479053238937	0.03461	1	0.614063973727422
4985	5	7285787	7285788	0.16910483315957	0.16910483315957	3786	31311	31311	1	34	-0.229031730193205	0	-0.229031730193205	-0.229031730193205	0	-0.229031730193205	0.03842	1	0.614063973727422
3864	GroupUn156	13713	13714	-0.198613097454423	0.198613097454423	11200	99227	99227	1	18	0.228446167373409	0.228446167373409	0	0.228446167373409	0.228446167373409	0	0.04725	1	0.614063973727422
2017	4	6444407	6444408	0.227218939624638	0.227218939624638	3200	26707	26707	1	38	-0.226993478073854	0	-0.226993478073854	-0.226993478073854	0	-0.226993478073854	0.03787	1	0.614063973727422
7306	16	86689	87404	0.195291506062625	2.53878957881413	10165	90066	90078	13	45	-0.226917319573247	0	-0.226917319573247	-3.06487947640843	0	-3.06487947640843	0.0373	0.9956	0.614063973727422
5669	12	8947400	8947401	-0.123005434814595	0.123005434814595	8541	76850	76850	1	23	0.226658559232031	0.226658559232031	0	0.226658559232031	0.226658559232031	0	0.0275	1	0.614063973727422
6090	1	21806427	21806525	-0.114903808964695	0.22980761792939	1007	9291	9292	2	16	0.226569113549166	0.226569113549166	0	0.122952825479965	0.226569113549166	-0.103616288069201	0.01309	1	0.614063973727422
2581	10	11386560	11386749	0.123528673550681	0.741172041304083	7345	65155	65160	6	33	-0.226201277264923	0	-0.226201277264923	-0.928597642126273	0.0214041005962942	-0.950001742722567	0.145	1	0.614063973727422
3089	8	904959	905058	0.180038223050394	0.360076446100789	5524	47713	47714	2	17	-0.22602301336996	0	-0.22602301336996	-0.136943553541769	0.0890794598281912	-0.22602301336996	0.1707	1	0.614063973727422
5431	6	7613175	7613536	-0.142677083278704	0.570708333114817	4535	39573	39576	4	15	0.225730310650326	0.225730310650326	0	0.591786030997442	0.591786030997442	0	0.01974	0.9964	0.614063973727422
1226	2	13849775	13849947	0.186709468549962	0.373418937099924	2037	16739	16740	2	10	-0.225727136460162	0	-0.225727136460162	-0.366877554705292	0	-0.366877554705292	0.08895	1	0.614063973727422
8222	1	28152015	28152286	-0.150062822725542	0.75031411362771	1346	12152	12156	5	32	0.225494985427642	0.225494985427642	0	0.809094017767302	0.884497580379088	-0.0754035626117856	0.1029	1	0.614063973727422
7796	8	11546028	11546418	-0.227871236826234	0.911484947304938	6155	54925	54928	4	14	0.224924743856416	0.224924743856416	0	0.9090232681319	0.9090232681319	0	0.01715	0.9891	0.614063973727422
1904	9	10315422	10315423	-0.101684099818202	0.101684099818202	6722	59754	59754	1	15	0.223900442603581	0.223900442603581	0	0.223900442603581	0.223900442603581	0	0.02376	1	0.614063973727422
8549	8	6325064	6325065	0.222209450183528	0.222209450183528	5844	50848	50848	1	9	-0.223819721168459	0	-0.223819721168459	-0.223819721168459	0	-0.223819721168459	0.02814	1	0.614063973727422
6193	11	13415580	13415609	-0.144271323954553	0.577085295818213	8076	72660	72663	4	65	0.223524411473775	0.223524411473775	0	0.620464952379424	0.620464952379424	0	0.08665	1	0.614063973727422
2594	1	3086834	3086997	0.143109931144084	0.429329793432252	158	1462	1464	3	13	-0.223096939020487	0	-0.223096939020487	-0.410933335044867	0	-0.410933335044867	0.06442	1	0.614063973727422
7514	11	1280920	1281186	-0.134682151086733	0.942775057607128	7521	66985	66991	7	21	0.222920007942812	0.222920007942812	0	1.27669311020244	1.27669311020244	0	0.01946	0.9995	0.614063973727422
3771	6	15423685	15424100	-0.110244241502403	0.220488483004807	4805	41039	41040	2	37	0.222080367875768	0.222080367875768	0	0.150281553070971	0.222080367875768	-0.071798814804797	0.0643	1	0.614063973727422
1519	15	9845397	9845637	-0.15253702721716	0.45761108165148	10140	89789	89791	3	32	0.221897331298708	0.221897331298708	0	0.378265691903211	0.378265691903211	0	0.1015	1	0.614063973727422
40	2	210436	210954	0.156268292801384	0.468804878404151	1436	12670	12672	3	16	-0.220884511662796	0	-0.220884511662796	-0.634597964640659	0	-0.634597964640659	0.1928	1	0.614063973727422
2559	7	2221659	2221852	-0.10949594375801	0.656975662548063	5095	44010	44015	6	44	0.21937450085996	0.21937450085996	0	0.785408085894956	0.9893068888521	-0.203898802957144	0.1389	1	0.614063973727422
1335	6	18325935	18326195	-0.139950217684042	1.25955195915638	4987	42850	42858	9	13	0.219339556799321	0.219339556799321	0	1.62099566972261	1.76879231768262	-0.14779664796001	0.03166	1	0.614063973727422
7463	GroupUn86	103143	103167	0.107024620432079	0.214049240864159	10932	96847	96848	2	17	-0.219207760502712	0	-0.219207760502712	-0.277871856034932	0	-0.277871856034932	0.08129	1	0.614063973727422
3654	GroupUn88	50119	50769	0.130395302054725	0.912767114383072	10943	96953	96959	7	11	-0.21808296011904	0	-0.21808296011904	-0.886223335117603	0.00376414192996233	-0.889987477047566	0.1898	1	0.614063973727422
4080	7	2169826	2169827	-0.21631122854323	0.21631122854323	5084	43787	43787	1	25	0.216437613976574	0.216437613976574	0	0.216437613976574	0.216437613976574	0	0.03828	1	0.614063973727422
1583	2	2964195	2964196	0.113087897503449	0.113087897503449	1527	13352	13352	1	15	-0.216425549851385	0	-0.216425549851385	-0.216425549851385	0	-0.216425549851385	0.01115	1	0.614063973727422
5402	3	4234517	4234615	0.103611587186104	0.207223174372208	2415	20435	20436	2	10	-0.216391842400774	0	-0.216391842400774	-0.248598087522643	0	-0.248598087522643	0.1308	1	0.614063973727422
8180	16	3549410	3549629	-0.114563342940795	0.229126685881591	10292	90934	90935	2	12	0.215905541019744	0.215905541019744	0	0.275857559159108	0.275857559159108	0	0.1773	1	0.614063973727422
5062	14	5293964	5293999	0.151370066332214	0.454110198996642	9291	81612	81614	3	33	-0.215721666585852	0	-0.215721666585852	-0.45303321938402	0	-0.45303321938402	0.1332	1	0.614063973727422
5310	8	1819280	1819363	-0.141571547178834	0.424714641536503	5580	48297	48299	3	34	0.215697429075463	0.215697429075463	0	0.405736249859778	0.405736249859778	0	0.196	1	0.614063973727422
1165	5	6069496	6069812	0.132102827916532	0.79261696749919	3728	30741	30746	6	29	-0.215578302067757	0	-0.215578302067757	-0.456132176417858	0.264869249082282	-0.72100142550014	0.1041	1	0.614063973727422
4714	11	14082135	14082650	0.144671960597745	0.434015881793234	8130	73358	73360	3	19	-0.21517225112979	0	-0.21517225112979	-0.462036288675378	0	-0.462036288675378	0.08306	1	0.614063973727422
5604	13	1816310	1817143	-0.170606294874196	0.511818884622587	8780	78563	78565	3	13	0.21362396865319	0.21362396865319	0	0.498310277052431	0.498310277052431	0	0.09449	1	0.614063973727422
902	6	14240825	14240896	-0.207831104246976	0.415662208493952	4764	40832	40833	2	35	0.213226514459662	0.213226514459662	0	0.376958181354494	0.376958181354494	0	0.1021	1	0.614063973727422
415	10	6804314	6804315	-0.132374587481153	0.132374587481153	6999	61723	61723	1	9	0.213167758765937	0.213167758765937	0	0.213167758765937	0.213167758765937	0	0.02376	1	0.614063973727422
4234	16	4859126	4859767	0.155166130988475	0.465498392965424	10414	92413	92415	3	7	-0.212066462936445	0	-0.212066462936445	-0.461726419738544	0	-0.461726419738544	0.104	1	0.614063973727422
434	1	514318	514319	0.152101076381577	0.152101076381577	26	193	193	1	17	-0.211606949272114	0	-0.211606949272114	-0.211606949272114	0	-0.211606949272114	0.02146	1	0.614063973727422
752	11	3836486	3837661	-0.172852009065441	0.518556027196322	7620	67658	67660	3	24	0.211541552420883	0.211541552420883	0	0.619680222892194	0.619680222892194	0	0.03736	0.9632	0.614063973727422
640	1	12069557	12069558	0.214537656364729	0.214537656364729	575	4973	4973	1	56	-0.211330157320167	0	-0.211330157320167	-0.211330157320167	0	-0.211330157320167	0.03457	1	0.614063973727422
5449	7	12506208	12506888	0.140269674336776	0.841618046020655	5456	47073	47078	6	15	-0.211269988170618	0	-0.211269988170618	-0.909526689877378	0	-0.909526689877378	0.03664	0.9963	0.614063973727422
7226	7	8981409	8981410	-0.209121885831491	0.209121885831491	5291	45314	45314	1	45	0.208839487994586	0.208839487994586	0	0.208839487994586	0.208839487994586	0	0.02558	1	0.614063973727422
288	GroupUn160	44089	44438	0.131098047480102	0.655490237400512	11225	99529	99533	5	10	-0.208440538031412	0	-0.208440538031412	-0.57613884937671	0.0655723443395082	-0.641711193716218	0.1786	1	0.614063973727422
1610	2	12707528	12707745	0.114047018429873	0.34214105528962	1979	16288	16290	3	28	-0.208049261403857	0	-0.208049261403857	-0.0885863844592505	0.248226432347982	-0.336812816807233	0.06963	1	0.614063973727422
1242	3	11720666	11720702	0.174121081289079	0.348242162578158	2793	23352	23353	2	24	-0.207484942250211	0	-0.207484942250211	-0.388807791863642	0	-0.388807791863642	0.01889	1	0.614063973727422
3302	11	5199015	5199157	-0.181997130988715	0.36399426197743	7659	68055	68056	2	34	0.207453406439072	0.207453406439072	0	0.445992249067645	0.445992249067645	0	0.03187	1	0.614063973727422
7780	4	4628996	4629021	-0.219801115796033	0.659403347388099	3110	26197	26199	3	13	-0.207449508959007	0	-0.207449508959007	-0.510441827869474	0	-0.510441827869474	0.04871	1	0.614063973727422
4864	12	2839452	2839775	0.16881918735713	0.844095936785648	8282	74876	74880	5	22	-0.206868066043792	0	-0.206868066043792	-0.914638886194143	0	-0.914638886194143	0.08475	1	0.614063973727422
5122	1	22605544	22605545	-0.185793727129668	0.185793727129668	1052	9882	9882	1	21	0.205750103735654	0.205750103735654	0	0.205750103735654	0.205750103735654	0	0.03655	1	0.614063973727422
349	GroupUn22	136249	136376	-0.15625069128854	0.31250138257708	10673	94608	94609	2	25	0.205026745299859	0.205026745299859	0	0.332397946493907	0.332397946493907	0	0.0492	1	0.614063973727422
8786	2	3529175	3529176	0.191457673775842	0.191457673775842	1558	13644	13644	1	7	-0.204828947030452	0	-0.204828947030452	-0.204828947030452	0	-0.204828947030452	0.04398	1	0.614063973727422
2800	5	7099185	7099389	0.183815347483357	1.47052277986685	3774	31099	31106	8	36	-0.204087829734378	0	-0.204087829734378	-1.50993926063422	0.0932833530788897	-1.60322261371311	0.1516	1	0.614063973727422
3560	11	12572870	12572871	0.233439350776604	0.233439350776604	7982	70819	70819	1	12	-0.202602638444022	0	-0.202602638444022	-0.202602638444022	0	-0.202602638444022	0.03024	1	0.614063973727422
6593	8	7033116	7033117	0.154942314384338	0.154942314384338	5911	51752	51752	1	36	-0.201113271525332	0	-0.201113271525332	-0.201113271525332	0	-0.201113271525332	0.03367	1	0.614063973727422
4961	2	14652075	14652915	-0.121884149586979	0.731304897521873	2109	17477	17482	6	52	0.200623277852182	0.200623277852182	0	0.648410167077406	0.746055931065269	-0.0976457639878626	0.07749	0.9999	0.614063973727422
7480	14	9366822	9366823	0.110174625024648	0.110174625024648	9526	84177	84177	1	26	-0.199594002365931	0	-0.199594002365931	-0.199594002365931	0	-0.199594002365931	0.03436	1	0.614063973727422
560	8	8809006	8810313	0.171379821729825	2.7420771476772	6036	53727	53742	16	101	-0.198411618851629	0	-0.198411618851629	-3.06787099326228	0.0739106295068795	-3.14178162276916	0.1935	1	0.614063973727422
4057	5	2573792	2573946	-0.118784514332543	0.237569028665085	3590	29720	29721	2	9	0.198293950012656	0.198293950012656	0	0.295186741901876	0.295186741901876	0	0.1196	1	0.614063973727422
3446	11	12703291	12703292	0.164699927412421	0.164699927412421	7994	71087	71087	1	24	-0.197473182534625	0	-0.197473182534625	-0.197473182534625	0	-0.197473182534625	0.02345	1	0.614063973727422
7160	1	12099769	12100196	0.173039770308105	1.73039770308105	577	5068	5077	10	41	-0.196965719162057	0	-0.196965719162057	-2.1393018893938	0.00807806583780213	-2.1473799552316	0.1826	1	0.614063973727422
186	9	5357928	5357929	-0.193297036663969	0.193297036663969	6450	57690	57690	1	12	0.196926508709353	0.196926508709353	0	0.196926508709353	0.196926508709353	0	0.0328	1	0.614063973727422
8745	5	10012974	10013016	-0.14213999206991	0.28427998413982	3938	32767	32768	2	29	0.196902894634249	0.196902894634249	0	0.30974851343251	0.30974851343251	0	0.08911	1	0.614063973727422
1215	6	3157835	3158768	-0.182899016125383	1.64609114512844	4333	37675	37683	9	10	0.194721628670034	0.194721628670034	0	1.68347054349603	1.77209074274634	-0.0886201992503036	0.01958	0.8845	0.614063973727422
5552	3	1765110	1765623	0.127408679967355	0.764452079804133	2269	19125	19130	6	65	-0.194500671173625	0	-0.194500671173625	-1.118969763898	0.0533071478099305	-1.17227691170793	0.07989	1	0.614063973727422
2176	8	12736143	12736144	-0.112788013450764	0.112788013450764	6211	55470	55470	1	29	0.193465753194354	0.193465753194354	0	0.193465753194354	0.193465753194354	0	0.02205	1	0.614063973727422
5298	GroupUn44	32067	33453	0.379069706603278	2.65348794622294	10793	95683	95689	7	9	-0.193405934067353	0	-0.193405934067353	-1.155124124955	0	-1.155124124955	0.02602	0.856	0.614063973727422
8713	15	4379008	4379905	0.142211951041335	0.711059755206677	9796	87073	87077	5	17	-0.193284445474858	0	-0.193284445474858	-0.635248874792529	0.0149809965793994	-0.650229871371929	0.1274	1	0.614063973727422
4304	2	9315246	9315247	-0.197953672827907	0.197953672827907	1806	15125	15125	1	12	0.190723275874408	0.190723275874408	0	0.190723275874408	0.190723275874408	0	0.04306	1	0.614063973727422
7468	6	9041267	9041313	0.124738079475123	0.374214238425368	4584	39887	39889	3	9	-0.189930958278012	0	-0.189930958278012	-0.384101465660417	0	-0.384101465660417	0.1066	1	0.614063973727422
3367	1	26178941	26179179	0.124639101810941	0.623195509054707	1213	10712	10716	5	19	-0.188978264526548	0	-0.188978264526548	-0.779591453529208	0	-0.779591453529208	0.0731	1	0.614063973727422
3756	11	10437055	10437056	-0.178356725259922	0.178356725259922	7847	69623	69623	1	9	0.18882678324563	0.18882678324563	0	0.18882678324563	0.18882678324563	0	0.02025	1	0.614063973727422
5035	11	13122812	13122831	-0.139939287441971	0.279878574883943	8033	71570	71571	2	78	0.18652944140634	0.18652944140634	0	0.261605291625029	0.261605291625029	0	0.1639	1	0.614063973727422
1219	GroupUn145	30643	30971	-0.153733069942066	1.84479683930479	11174	99098	99109	12	38	0.186287810664468	0.483627374730078	-0.29733956406561	2.10579875327576	2.56993198908568	-0.464133235809929	0.1112	1	0.614063973727422
3815	4	9517504	9517558	0.135177329709259	0.270354659418517	3302	27260	27261	2	11	-0.182694261910122	0	-0.182694261910122	0.0136892385504489	0.196383500460571	-0.182694261910122	0.07274	1	0.614063973727422
1719	2	14646933	14646987	0.114886305971416	0.344658917914248	2109	17442	17444	3	52	-0.182288738889057	0	-0.182288738889057	-0.369775341538028	0	-0.369775341538028	0.1164	1	0.614063973727422
4012	1	27091233	27091234	0.178538750875117	0.178538750875117	1280	11461	11461	1	8	-0.178538750837517	0	-0.178538750837517	-0.178538750837517	0	-0.178538750837517	0.01922	1	0.614063973727422
4548	11	8058474	8058481	0.1075022399305	0.215004479861001	7731	68557	68558	2	26	-0.17666803960779	0	-0.17666803960779	-0.23249809585221	0	-0.23249809585221	0.08439	1	0.614063973727422
310	GroupUn126	47039	47166	0.106130791165116	0.424523164660465	11097	98451	98454	4	28	-0.175335896287371	0	-0.175335896287371	-0.265834108060817	0.123665760512937	-0.389499868573754	0.06077	1	0.614063973727422
6419	11	13611106	13611378	0.149220843974966	0.596883375899862	8091	72788	72791	4	45	-0.173469414744818	0	-0.173469414744818	-0.617404655528276	0	-0.617404655528276	0.1147	1	0.614063973727422
7562	7	7540877	7541250	-0.171175089481948	0.342350178963896	5246	45042	45043	2	32	0.172007081585673	0.172007081585673	0	0.30046781277522	0.30046781277522	0	0.08143	1	0.614063973727422
2423	13	706477	706623	0.116751908704578	0.350255726113735	8709	78142	78144	3	19	-0.169542643531059	0	-0.169542643531059	-0.294733397042515	0	-0.294733397042515	0.1793	1	0.614063973727422
8018	4	10448039	10448040	0.168757497376115	0.168757497376115	3378	27928	27928	1	8	-0.168757497360012	0	-0.168757497360012	-0.168757497360012	0	-0.168757497360012	0.01682	1	0.614063973727422
384	1	7303666	7303667	-0.107000281942319	0.107000281942319	383	3480	3480	1	17	0.168302995094453	0.168302995094453	0	0.168302995094453	0.168302995094453	0	0.01423	1	0.614063973727422
3278	2	217970	217971	0.112641841590018	0.112641841590018	1437	12695	12695	1	19	-0.164529578541734	0	-0.164529578541734	-0.164529578541734	0	-0.164529578541734	0.0132	1	0.614063973727422
6779	11	6054891	6055487	-0.108470219208767	0.542351096043835	7672	68124	68128	5	8	0.163632949864454	0.163632949864454	0	0.561591061975691	0.561591061975691	0	0.04936	0.9998	0.614063973727422
5890	7	11209031	11210705	0.168793209953474	0.843966049767368	5392	46278	46282	5	11	-0.16350159306115	0	-0.16350159306115	-0.413649513989886	0.0608840101166166	-0.474533524106502	0.1861	1	0.614063973727422
3853	9	6113375	6113626	-0.112907102249471	0.338721306748413	6477	57924	57926	3	32	0.162838220986074	0.162838220986074	0	0.386435784884481	0.386435784884481	0	0.0197	0.9997	0.614063973727422
4572	1	14577554	14577555	-0.102841333937787	0.102841333937787	737	6969	6969	1	7	0.162666407709884	0.162666407709884	0	0.162666407709884	0.162666407709884	0	0.03773	1	0.614063973727422
8506	1	28178349	28178475	-0.119856463228184	0.359569389684553	1348	12191	12193	3	20	0.162482490073107	0.162482490073107	0	0.498922408634769	0.498922408634769	0	0.01436	1	0.614063973727422
5113	2	5583776	5583933	0.122800604722573	0.614003023612864	1651	14318	14322	5	14	-0.162150347628428	0	-0.162150347628428	-0.690531406787093	0.0159412725194832	-0.706472679306577	0.06618	1	0.614063973727422
8325	10	12406744	12406745	0.101018416033991	0.101018416033991	7396	65848	65848	1	31	-0.161090427463107	0	-0.161090427463107	-0.161090427463107	0	-0.161090427463107	0.01496	1	0.614063973727422
8477	8	1875855	1875856	0.145185965353284	0.145185965353284	5591	48462	48462	1	8	-0.159316713295024	0	-0.159316713295024	-0.159316713295024	0	-0.159316713295024	0.02475	1	0.614063973727422
2266	14	8483203	8483204	-0.100433606633268	0.100433606633268	9461	83349	83349	1	13	0.158889924312084	0.158889924312084	0	0.158889924312084	0.158889924312084	0	0.04188	1	0.614063973727422
2523	7	11325580	11325785	0.216155592701831	0.648466778105492	5416	46558	46560	3	18	-0.158815217646457	0	-0.158815217646457	-0.661154384391898	0	-0.661154384391898	0.06449	1	0.614063973727422
1488	2	13708095	13708144	-0.129523295308443	0.259046590616887	2028	16641	16642	2	9	0.158384459063661	0.158384459063661	0	0.291320351375537	0.291320351375537	0	0.1001	1	0.614063973727422
291	10	5095101	5095102	0.138669180221242	0.138669180221242	6920	61129	61129	1	25	-0.157905394825969	0	-0.157905394825969	-0.157905394825969	0	-0.157905394825969	0.03951	1	0.614063973727422
6147	9	2323352	2324729	0.304869984369162	3.04869984369162	6353	56706	56715	10	10	-0.157643327153162	0	-0.157643327153162	-2.34430572788071	0	-2.34430572788071	0.01492	0.6712	0.614063973727422
1544	GroupUn43	85951	85990	-0.11425694505577	0.22851389011154	10777	95509	95510	2	13	0.153711675323997	0.153711675323997	0	0.187561383732005	0.187561383732005	0	0.154	1	0.614063973727422
4192	15	4393588	4393662	-0.117483446966057	0.35245034089817	9801	87114	87116	3	25	0.149998114562644	0.149998114562644	0	0.359099303172113	0.359099303172113	0	0.1461	1	0.614063973727422
8730	2	9542446	9544076	0.147267425520085	1.17813940416068	1826	15395	15402	8	22	-0.149617455357478	0	-0.149617455357478	-1.2298153918099	0.0265794104004671	-1.25639480221036	0.08657	0.9965	0.614063973727422
4549	8	13067826	13067841	-0.114544899485886	0.229089798971772	6248	55770	55771	2	17	0.145595830945292	0.145595830945292	0	0.176285507443299	0.176285507443299	0	0.1481	1	0.614063973727422
3345	GroupUn188	7106	7939	0.121102648022373	0.605513240111867	11302	100242	100246	5	18	-0.144742790503344	0	-0.144742790503344	-0.752516912891968	0	-0.752516912891968	0.02966	0.9748	0.614063973727422
1280	4	4655755	4656013	0.157093196362657	0.314186392725314	3118	26251	26252	2	16	-0.13996229104666	0	-0.13996229104666	-0.376271407423844	0	-0.376271407423844	0.0209	0.9998	0.614063973727422
5162	12	8848002	8848151	0.108369454761022	0.216738909522045	8534	76758	76759	2	7	-0.138787096485522	0	-0.138787096485522	-0.241226494419052	0	-0.241226494419052	0.02501	1	0.614063973727422
3148	11	4912382	4912617	0.142467314255439	0.712336571277195	7642	67747	67751	5	10	-0.137874762214285	0	-0.137874762214285	-0.638665464079385	0	-0.638665464079385	0.05884	1	0.614063973727422
8866	12	9858382	9858780	0.120313688890794	0.481254755563178	8584	77197	77200	4	36	-0.136204945491935	0	-0.136204945491935	-0.458509246001882	0.0562998950396152	-0.514809141041497	0.03292	0.9998	0.614063973727422
1302	1	12352895	12355299	0.29374988926148	1.4687494463074	599	5432	5436	5	10	-0.134153294104957	0	-0.134153294104957	-0.89489614316473	0.139889948002398	-1.03478609116713	0.1024	0.9897	0.614063973727422
2824	5	1659913	1660875	-0.148643689317198	0.445931067951595	3565	29581	29583	3	14	0.132868133686696	0.132868133686696	0	0.509924946706909	0.509924946706909	0	0.06744	0.9994	0.614063973727422
5203	6	16752365	16752462	0.123884440385587	0.495537761542348	4894	42191	42194	4	43	-0.128561391984104	0	-0.128561391984104	-0.474352440489611	0	-0.474352440489611	0.1071	1	0.614063973727422
5955	7	2170747	2170748	0.121206256492729	0.121206256492729	5084	43788	43788	1	25	-0.127809237502054	0	-0.127809237502054	-0.127809237502054	0	-0.127809237502054	0.03021	1	0.614063973727422
1710	7	323630	323676	0.154905299118684	0.309810598237369	5007	43137	43138	2	9	-0.122572374803805	0	-0.122572374803805	-0.256811538260228	0	-0.256811538260228	0.04038	1	0.614063973727422
8149	GroupUn6	140990	141012	-0.108987150730424	0.217974301460849	10547	93453	93454	2	9	0.120742811105242	0.120742811105242	0	0.223675050417501	0.223675050417501	0	0.02131	1	0.614063973727422
8293	6	16078846	16078847	-0.140985561061756	0.140985561061756	4835	41390	41390	1	31	0.118496301373497	0.118496301373497	0	0.118496301373497	0.118496301373497	0	0.03732	1	0.614063973727422
557	9	6552767	6552768	0.107469743447372	0.107469743447372	6534	58781	58781	1	13	-0.110104463804559	0	-0.110104463804559	-0.110104463804559	0	-0.110104463804559	0.04799	1	0.614063973727422
200	8	8295108	8295257	-0.115615805069733	0.578079025348664	5997	52913	52917	5	12	0.0327799816983831	0.256987388766216	-0.224207407067833	0.845985624056713	1.07019303112455	-0.224207407067833	0.02801	1	0.614063973727422
1	1	5534724	5534725	-0.123831903521056	0.123831903521056	266	2416	2416	1	10	0	0	0	0.197394466888046	0.197394466888046	0	0.2064	1	0.614063973727422
5	9	9329908	9330233	0.703548859708769	1.40709771941754	6657	59316	59317	2	11	0	0	0	0.106036426586021	0.531090010015335	-0.425053583429315	0.08566	1	0.614063973727422
6	GroupUn102	48411	49279	0.228008220129831	0.684024660389494	11003	97590	97592	3	20	0	0	0	-0.521124947512278	0	-0.521124947512278	0.0456	0.9958	0.614063973727422
11	14	7626239	7626240	0.137674472971235	0.137674472971235	9405	82802	82802	1	32	0	0	0	-0.137674472971237	0	-0.137674472971237	0.181	1	0.614063973727422
22	15	3706272	3706847	-0.12377183101081	0.742630986064861	9743	86535	86540	6	16	0	0	0	0.741987312747326	0.741987312747326	0	0.1627	1	0.614063973727422
24	GroupUn18	39096	39097	-0.225487770955884	0.225487770955884	10634	94320	94320	1	11	0	0	0	0.322575363263857	0.322575363263857	0	0.1271	1	0.614063973727422
26	8	2768303	2768402	-0.215913328840966	0.431826657681932	5686	49690	49691	2	18	0	0	0	0.704039737658412	0.704039737658412	0	0.1956	1	0.614063973727422
43	6	6141872	6141873	-0.407428809711932	0.407428809711932	4450	38582	38582	1	17	0	0	0	0.422089897048991	0.422089897048991	0	0.1121	1	0.614063973727422
44	2	7056797	7056828	-0.1318987940977	0.3956963822931	1709	14640	14642	3	15	0	0	0	0.473420196549241	0.473420196549241	0	0.1715	1	0.614063973727422
49	2	5411623	5411624	-0.148763707069593	0.148763707069593	1641	14218	14218	1	55	0	0	0	0.148602203314162	0.148602203314162	0	0.1564	1	0.614063973727422
54	5	9817792	9818748	-0.337293180163721	1.34917272065488	3919	32360	32363	4	35	0	0	0	1.00422126185172	1.00422126185172	0	0.1669	1	0.614063973727422
62	7	2173178	2173397	-0.173722499858795	0.868612499293976	5084	43806	43810	5	25	0	0	0	1.21615445335109	1.21615445335109	0	0.1163	1	0.614063973727422
74	1	22255719	22256291	0.172416022338081	0.689664089352324	1022	9406	9409	4	8	0	0	0	-0.71757302891414	0	-0.71757302891414	0.161	1	0.614063973727422
77	1	7552617	7552828	0.113289576266518	0.453158305066074	390	3532	3535	4	13	0	0	0	-1.00244116152029	0	-1.00244116152029	0.08842	1	0.614063973727422
84	5	4921542	4921788	0.183892750986744	0.735571003946974	3658	30145	30148	4	74	0	0	0	-1.03740614003842	0	-1.03740614003842	0.1492	1	0.614063973727422
87	11	14696030	14696507	0.137037251626412	0.411111754879235	8198	74405	74407	3	27	0	0	0	-0.501803184145121	0	-0.501803184145121	0.04996	1	0.614063973727422
94	GroupUn135	20000	20001	0.220850015597984	0.220850015597984	11145	98894	98894	1	12	0	0	0	-0.220994525173792	0	-0.220994525173792	0.1847	1	0.614063973727422
95	2	10036667	10036744	-0.207795513877442	0.415591027754885	1845	15528	15529	2	15	0	0	0	0.376989162144376	0.376989162144376	0	0.07817	1	0.614063973727422
105	5	10017971	10018268	-0.189705636546548	0.758822546186192	3939	32801	32804	4	63	0	0	0	1.00144762170968	1.00144762170968	0	0.1736	1	0.614063973727422
108	7	10953236	10953346	-0.209826773237169	0.839307092948674	5366	45867	45870	4	28	0	0	0	1.33305551476532	1.33305551476532	0	0.2074	1	0.614063973727422
111	14	964445	964446	0.157701956299308	0.157701956299308	9126	80334	80334	1	8	0	0	0	-0.258166810041601	0	-0.258166810041601	0.1284	1	0.614063973727422
112	8	12848485	12849773	0.196176959144784	1.76559263230305	6231	55674	55682	9	16	0	0	0	-2.05487971179574	0	-2.05487971179574	0.1812	1	0.614063973727422
117	6	16632351	16632352	0.193787653418123	0.193787653418123	4875	41970	41970	1	22	0	0	0	-0.204810218603523	0	-0.204810218603523	0.1651	1	0.614063973727422
118	5	4986305	4986306	-0.101031987688019	0.101031987688019	3669	30365	30365	1	22	0	0	0	0.35634213843644	0.35634213843644	0	0.06343	1	0.614063973727422
125	6	14893952	14893953	-0.183368094329856	0.183368094329856	4787	40971	40971	1	22	0	0	0	0.183368094217669	0.183368094217669	0	0.1881	1	0.614063973727422
126	GroupUn107	49844	49845	0.100591828144881	0.100591828144881	11031	97857	97857	1	13	0	0	0	-0.144886858809423	0	-0.144886858809423	0.09736	1	0.614063973727422
129	GroupUn64	46263	46868	0.175061586147985	0.525184758443956	10863	96300	96302	3	29	0	0	0	-0.424749905964958	0.147128426282242	-0.5718783322472	0.1969	1	0.614063973727422
130	8	8339070	8339400	-0.134047473738044	0.268094947476087	6005	53134	53135	2	9	0	0	0	0.346372132970604	0.346372132970604	0	0.03947	1	0.614063973727422
137	7	11219791	11219792	0.127293200500926	0.127293200500926	5395	46305	46305	1	7	0	0	0	-0.243228901683608	0	-0.243228901683608	0.1127	1	0.614063973727422
141	12	8789219	8789404	-0.237372487669081	0.474744975338162	8522	76616	76617	2	38	0	0	0	0.725314192291906	0.725314192291906	0	0.1699	1	0.614063973727422
153	15	9571072	9571936	0.266259581342834	1.06503832537134	10115	89516	89519	4	25	0	0	0	-0.423731599313967	0.337873870239199	-0.761605469553166	0.1819	1	0.614063973727422
156	2	14658647	14658648	-0.152446746256137	0.152446746256137	2112	17495	17495	1	9	0	0	0	0.297248194140705	0.297248194140705	0	0.1674	1	0.614063973727422
160	12	8021259	8021276	0.121433267212455	0.364299801637364	8461	76002	76004	3	8	0	0	0	0.226984705986632	0.374998032766324	-0.148013326779691	0.1226	1	0.614063973727422
169	16	4661491	4661558	-0.185404891517883	0.370809783035767	10400	92233	92234	2	26	0	0	0	0.4760920478918	0.4760920478918	0	0.08177	1	0.614063973727422
175	10	9682549	9682550	-0.324808819053057	0.324808819053057	7205	63621	63621	1	39	0	0	0	0.324808819053085	0.324808819053085	0	0.06969	1	0.614063973727422
176	11	5173710	5173711	-0.524219251070386	0.524219251070386	7657	67965	67965	1	25	0	0	0	0.482345249902875	0.482345249902875	0	0.08692	1	0.614063973727422
191	2	12130039	12130703	0.256899485008038	2.82589433508841	1949	16181	16191	11	25	0	0	0	-3.2015776153811	0	-3.2015776153811	0.04273	0.9988	0.614063973727422
193	5	1668018	1669431	0.167626917270952	1.00576150362571	3567	29595	29600	6	19	0	0	0	-0.925377718905129	0	-0.925377718905129	0.2104	1	0.614063973727422
199	8	2870276	2870277	0.108357978661867	0.108357978661867	5693	49752	49752	1	7	0	0	0	-0.118933105294262	0	-0.118933105294262	0.08869	1	0.614063973727422
205	5	345239	345240	0.118056303189283	0.118056303189283	3529	29394	29394	1	15	0	0	0	-0.381241712181883	0	-0.381241712181883	0.1782	1	0.614063973727422
216	14	191952	191953	0.133600461656536	0.133600461656536	9104	79970	79970	1	23	0	0	0	-0.16150397590339	0	-0.16150397590339	0.1193	1	0.614063973727422
217	16	4021581	4021582	0.108928652981404	0.108928652981404	10334	91476	91476	1	29	0	0	0	-0.243325869737448	0	-0.243325869737448	0.2023	1	0.614063973727422
223	8	7500654	7500714	0.22750075906385	0.455001518127699	5938	52281	52282	2	19	0	0	0	-0.614895384363136	0	-0.614895384363136	0.06479	1	0.614063973727422
226	5	9820088	9820175	-0.151314144681166	0.453942434043497	3919	32372	32374	3	35	0	0	0	1.13572396638924	1.13572396638924	0	0.1054	1	0.614063973727422
234	11	878869	879006	0.384671279744539	1.15401383923362	7489	66726	66728	3	24	0	0	0	-1.17186774870269	0	-1.17186774870269	0.1158	1	0.614063973727422
246	10	9690126	9690525	0.150956301985109	0.905737811910653	7205	63644	63649	6	39	0	0	0	-1.26517690917584	0.0946420683216322	-1.35981897749748	0.1504	1	0.614063973727422
248	3	7169724	7169725	0.121228584701117	0.121228584701117	2572	21352	21352	1	11	0	0	0	-0.213432585665813	0	-0.213432585665813	0.2038	1	0.614063973727422
257	8	11541434	11541435	-0.228717643647405	0.228717643647405	6154	54914	54914	1	22	0	0	0	0.442942579887471	0.442942579887471	0	0.06127	1	0.614063973727422
262	11	5179931	5179932	0.207664785748254	0.207664785748254	7658	67966	67966	1	81	0	0	0	-0.201096041185327	0	-0.201096041185327	0.1029	1	0.614063973727422
279	11	12258820	12258821	0.1630465391986	0.1630465391986	7959	70546	70546	1	37	0	0	0	-0.163046539198598	0	-0.163046539198598	0.1609	1	0.614063973727422
282	6	6983104	6983105	0.207364598353417	0.207364598353417	4512	39232	39232	1	47	0	0	0	-0.383878436281609	0	-0.383878436281609	0.07994	1	0.614063973727422
290	GroupUn135	24743	24744	-0.108507088026392	0.108507088026392	11146	98904	98904	1	10	0	0	0	0.111165231434082	0.111165231434082	0	0.2075	1	0.614063973727422
301	10	4362249	4362387	0.27784313377447	0.833529401323409	6865	60543	60545	3	16	0	0	0	-1.15619998403399	0	-1.15619998403399	0.02961	1	0.614063973727422
303	15	9772192	9772193	-0.182141385645626	0.182141385645626	10127	89607	89607	1	10	0	0	0	0.188969896684904	0.188969896684904	0	0.1939	1	0.614063973727422
305	GroupUn4069	195	196	0.235106051435291	0.235106051435291	14497	101726	101726	1	12	0	0	0	-0.24134329078033	0	-0.24134329078033	0.08142	1	0.614063973727422
318	11	14664886	14665262	0.108040286681257	0.324120860043771	8194	74292	74294	3	51	0	0	0	-0.647491214880699	0	-0.647491214880699	0.03808	1	0.614063973727422
320	9	5150904	5151068	0.142314249979585	0.569256999918339	6430	57356	57359	4	12	0	0	0	-0.731011962640175	0	-0.731011962640175	0.1844	1	0.614063973727422
321	4	482955	483352	-0.187868008429133	0.5636040252874	2899	24497	24499	3	33	0	0	0	0.580001787777398	0.580001787777398	0	0.03946	1	0.614063973727422
340	10	4854470	4854471	0.284422860761288	0.284422860761288	6882	60642	60642	1	15	0	0	0	-0.232839290871782	0	-0.232839290871782	0.1015	1	0.614063973727422
346	GroupUn55	26633	27291	-0.149210820343051	0.298421640686101	10830	95970	95971	2	18	0	0	0	0.329462680872398	0.329462680872398	0	0.0745	1	0.614063973727422
352	6	3056663	3056664	0.331661356789411	0.331661356789411	4330	37659	37659	1	12	0	0	0	-0.401679768116897	0	-0.401679768116897	0.06046	1	0.614063973727422
356	2	13844838	13844839	0.270224477350548	0.270224477350548	2035	16724	16724	1	51	0	0	0	-0.313427621517817	0	-0.313427621517817	0.1648	1	0.614063973727422
360	7	139814	140182	-0.273678423724001	1.09471369489601	5002	43072	43075	4	7	0	0	0	1.12778128852131	1.12778128852131	0	0.1921	1	0.614063973727422
366	14	6231286	6231682	-0.205383400528703	0.410766801057406	9346	82349	82350	2	12	0	0	0	0.410852912801868	0.410852912801868	0	0.1093	1	0.614063973727422
371	7	2113030	2113572	-0.118328885658715	0.591644428293576	5075	43641	43645	5	72	0	0	0	0.767620719314076	1.04944857912841	-0.281827859814334	0.1042	1	0.614063973727422
373	10	6821420	6821464	0.16073823585876	0.321476471717519	7002	61778	61779	2	30	0	0	0	-0.478698041348513	0	-0.478698041348513	0.1477	1	0.614063973727422
375	6	16412451	16412452	0.358777112497518	0.358777112497518	4852	41679	41679	1	20	0	0	0	-0.370733665506508	0	-0.370733665506508	0.1808	1	0.614063973727422
377	11	12776684	12776685	0.20917577451448	0.20917577451448	8006	71268	71268	1	23	0	0	0	-0.228774808031835	0	-0.228774808031835	0.0966	1	0.614063973727422
378	2	14677648	14677781	-0.124562526399401	0.249125052798802	2116	17581	17582	2	50	0	0	0	0.268835483641099	0.268835483641099	0	0.06496	1	0.614063973727422
385	11	7586447	7586652	0.274593516655546	1.37296758327773	7704	68311	68315	5	51	0	0	0	-1.56119531929849	0	-1.56119531929849	0.08236	1	0.614063973727422
389	2	12019995	12019996	0.137632765371768	0.137632765371768	1946	16140	16140	1	34	0	0	0	-0.163001078940152	0	-0.163001078940152	0.08416	1	0.614063973727422
396	8	8783935	8784102	-0.166604961733784	0.333209923467569	6033	53611	53612	2	71	0	0	0	0.400861199192661	0.400861199192661	0	0.133	1	0.614063973727422
398	15	3710417	3710731	-0.133347137825453	0.400041413476359	9744	86554	86556	3	44	0	0	0	0.536674283891263	0.536674283891263	0	0.1094	1	0.614063973727422
400	10	4557516	4557543	-0.149481793743794	0.298963587487588	6874	60605	60606	2	9	0	0	0	0.0334812103457223	0.149563510433897	-0.116082300088175	0.151	1	0.614063973727422
403	3	3729366	3729367	0.127563036017101	0.127563036017101	2395	20379	20379	1	8	0	0	0	-0.126410445265642	0	-0.126410445265642	0.1454	1	0.614063973727422
407	10	10639118	10639119	-0.120853561066057	0.120853561066057	7293	64829	64829	1	24	0	0	0	0.213544335306186	0.213544335306186	0	0.1803	1	0.614063973727422
412	6	6914189	6914199	-0.113347539245262	0.226695078490523	4500	39064	39065	2	13	0	0	0	0.323304752849134	0.323304752849134	0	0.1869	1	0.614063973727422
416	1	26213905	26213906	0.269663504402281	0.269663504402281	1220	10803	10803	1	17	0	0	0	-0.291300673606998	0	-0.291300673606998	0.182	1	0.614063973727422
418	8	2344842	2344843	-0.115103895076458	0.115103895076458	5638	49072	49072	1	12	0	0	0	0.144290467032962	0.144290467032962	0	0.2009	1	0.614063973727422
419	9	253419	253420	-0.311018324809412	0.311018324809412	6290	56393	56393	1	31	0	0	0	0.311018324809416	0.311018324809416	0	0.1019	1	0.614063973727422
427	11	13319872	13320141	0.137283696307554	0.411851088922661	8063	72280	72282	3	46	0	0	0	-0.627078452818332	0	-0.627078452818332	0.134	1	0.614063973727422
428	5	9840009	9840024	-0.375664779936289	0.751329559872578	3922	32457	32458	2	25	0	0	0	0.795374215916468	0.795374215916468	0	0.07505	1	0.614063973727422
435	2	10067467	10067587	-0.12370222002859	0.247404440057181	1850	15571	15572	2	28	0	0	0	0.334439579508841	0.48693907528459	-0.152499495775749	0.1925	1	0.614063973727422
436	11	3209845	3210286	0.134141307953428	0.938989155673995	7606	67606	67612	7	17	0	0	0	-0.923952440045339	0.203451279984533	-1.12740372002987	0.2059	1	0.614063973727422
437	GroupUn3	443438	443536	-0.103925289261504	0.311775867784511	10499	93008	93010	3	32	0	0	0	1.01396682017197	1.01396682017197	0	0.1205	1	0.614063973727422
438	1	22551220	22551260	-0.161871060736099	0.323742121472198	1043	9690	9691	2	38	0	0	0	0.331879302674772	0.331879302674772	0	0.1328	1	0.614063973727422
440	11	14462028	14462029	0.11932052148343	0.11932052148343	8168	73909	73909	1	34	0	0	0	-0.122764782934389	0	-0.122764782934389	0.1824	1	0.614063973727422
444	8	8780604	8781452	0.189954823344047	0.379909646688094	6033	53597	53598	2	71	0	0	0	-0.553778444154074	0	-0.553778444154074	0.1296	1	0.614063973727422
453	11	11469568	11470298	-0.218890914991726	0.656672744975177	7896	70035	70037	3	22	0	0	0	0.710575261844771	0.710575261844771	0	0.129	1	0.614063973727422
461	4	2706320	2706321	-0.290129655177922	0.290129655177922	2967	25006	25006	1	15	0	0	0	0.287067413313357	0.287067413313357	0	0.198	1	0.614063973727422
478	5	11719694	11719695	-0.104098328368578	0.104098328368578	4044	34268	34268	1	46	0	0	0	0.266656325111378	0.266656325111378	0	0.1508	1	0.614063973727422
479	1	20092874	20092875	-0.132682225200277	0.132682225200277	929	8628	8628	1	18	0	0	0	0.160628477449697	0.160628477449697	0	0.1598	1	0.614063973727422
482	11	5182053	5182076	0.142474441735614	0.284948883471228	7658	67974	67975	2	81	0	0	0	-0.326449338080637	0	-0.326449338080637	0.1773	1	0.614063973727422
483	1	17661394	17661883	-0.37110897225168	0.742217944503359	852	7993	7994	2	17	0	0	0	0.0221160866028985	0.319383614228285	-0.297267527625386	0.174	1	0.614063973727422
488	GroupUn136	6165	6519	-0.35628321525084	2.85026572200672	11151	98925	98932	8	8	0	0	0	2.30887757339522	2.33808493336728	-0.0292073599720606	0.191	1	0.614063973727422
491	13	8762321	8762453	0.211614619041905	0.423229238083811	9063	79711	79712	2	26	0	0	0	-0.517443617212714	0	-0.517443617212714	0.08983	1	0.614063973727422
492	3	11983167	11984141	0.212607200858558	1.06303600429279	2808	23494	23498	5	40	0	0	0	-1.04841906785607	0	-1.04841906785607	0.1955	1	0.614063973727422
500	8	9777576	9777820	-0.32740040498793	0.98220121496379	6094	54388	54390	3	25	0	0	0	0.923277895913132	0.923277895913132	0	0.08649	1	0.614063973727422
504	14	10126885	10127215	0.284381395583717	0.568762791167435	9562	84483	84484	2	14	0	0	0	-0.584086354424098	0	-0.584086354424098	0.1202	1	0.614063973727422
509	5	14093439	14093440	-0.289091119815388	0.289091119815388	4233	36624	36624	1	36	0	0	0	0.372596703562951	0.372596703562951	0	0.1081	1	0.614063973727422
511	3	9572338	9573003	0.174316949750269	0.697267799001078	2691	22453	22456	4	66	0	0	0	-1.00879383414966	0	-1.00879383414966	0.1788	1	0.614063973727422
513	8	10496353	10496390	-0.199882783961931	0.399765567923862	6118	54535	54536	2	16	0	0	0	0.409448705658876	0.409448705658876	0	0.1219	1	0.614063973727422
514	5	14133482	14134135	-0.18636768642817	1.30457380499719	4239	36737	36743	7	22	0	0	0	1.68486459319106	1.76227819961097	-0.0774136064199149	0.1626	1	0.614063973727422
517	10	5041859	5041860	0.233738874144954	0.233738874144954	6908	60991	60991	1	27	0	0	0	-0.232942020932815	0	-0.232942020932815	0.1298	1	0.614063973727422
519	13	5944238	5944312	0.307399371603719	0.614798743207438	8976	79356	79357	2	20	0	0	0	-0.660599728496083	0	-0.660599728496083	0.165	1	0.614063973727422
524	11	8068121	8068133	-0.125178868345928	0.250357736691856	7732	68595	68596	2	40	0	0	0	0.862200883262821	0.862200883262821	0	0.06437	1	0.614063973727422
525	GroupUn138	24817	25050	0.260053421729267	0.520106843458534	11157	98964	98965	2	19	0	0	0	-0.493097822664161	0	-0.493097822664161	0.1949	1	0.614063973727422
529	1	20100258	20100691	-0.18298844485977	0.73195377943908	932	8641	8644	4	32	0	0	0	1.04345133247446	1.04345133247446	0	0.09342	1	0.614063973727422
534	3	820304	820305	0.16092278189522	0.16092278189522	2212	18702	18702	1	8	0	0	0	-0.175661942336664	0	-0.175661942336664	0.1825	1	0.614063973727422
545	1	22563159	22563160	0.262691196472567	0.262691196472567	1044	9752	9752	1	31	0	0	0	-0.346254955460551	0	-0.346254955460551	0.1061	1	0.614063973727422
567	11	11831220	11831221	0.490068139012159	0.490068139012159	7926	70288	70288	1	22	0	0	0	-0.491090391913335	0	-0.491090391913335	0.2022	1	0.614063973727422
570	10	10500060	10500199	-0.149830031993316	0.599320127973264	7276	64648	64651	4	11	0	0	0	1.15539240425231	1.15539240425231	0	0.05025	1	0.614063973727422
572	1	6104481	6104685	0.232282583591415	0.46456516718283	315	2746	2747	2	54	0	0	0	-0.684842345446009	0	-0.684842345446009	0.03295	1	0.614063973727422
595	1	4739925	4739949	0.40448553246248	0.80897106492496	227	2212	2213	2	18	0	0	0	-0.787521623187672	0	-0.787521623187672	0.05944	1	0.614063973727422
597	6	9926075	9926141	0.177296866970284	1.41837493576227	4638	40312	40319	8	8	0	0	0	-1.41895141510071	0	-1.41895141510071	0.05453	1	0.614063973727422
600	2	9166781	9166835	-0.30434540895933	0.608690817918661	1793	14941	14942	2	36	0	0	0	0.602752099114211	0.602752099114211	0	0.05706	1	0.614063973727422
605	15	3124664	3125342	0.227908249950429	1.36744949970258	9714	86254	86259	6	48	0	0	0	-2.22617876553141	0	-2.22617876553141	0.1139	1	0.614063973727422
611	5	1661454	1661837	-0.115188722558974	0.230377445117947	3565	29588	29589	2	14	0	0	0	0.367693499285475	0.367693499285475	0	0.1715	1	0.614063973727422
613	GroupUn156	26290	26416	-0.20182239827331	0.40364479654662	11203	99258	99259	2	30	0	0	0	-0.0197788471252653	0.148635996272525	-0.16841484339779	0.1126	1	0.614063973727422
614	GroupUn94	51547	51548	0.11298442144877	0.11298442144877	10960	97081	97081	1	14	0	0	0	-0.3003113664926	0	-0.3003113664926	0.1869	1	0.614063973727422
620	7	11013762	11013817	-0.290871790819578	0.872615372458735	5378	46105	46107	3	33	0	0	0	0.952951880472792	0.952951880472792	0	0.09587	1	0.614063973727422
630	1	1509878	1509931	-0.195606257372539	0.391212514745079	77	683	684	2	13	0	0	0	0.347898118620433	0.347898118620433	0	0.1387	1	0.614063973727422
631	6	1946605	1946606	-0.197866590243804	0.197866590243804	4305	37567	37567	1	22	0	0	0	0.221272697460622	0.221272697460622	0	0.1194	1	0.614063973727422
633	11	9310460	9310752	-0.312645416736303	0.93793625020891	7808	69341	69343	3	8	0	0	0	1.10231957344016	1.10231957344016	0	0.01147	0.9821	0.614063973727422
634	16	6860808	6860809	0.110226786427289	0.110226786427289	10479	92852	92852	1	18	0	0	0	-0.158285337639469	0	-0.158285337639469	0.1149	1	0.614063973727422
641	2	7449426	7449427	-0.111862274384422	0.111862274384422	1725	14743	14743	1	18	0	0	0	0.223404733600704	0.223404733600704	0	0.1866	1	0.614063973727422
649	8	1555824	1555825	-0.26731577398907	0.26731577398907	5551	47887	47887	1	18	0	0	0	0.37733054171486	0.37733054171486	0	0.1029	1	0.614063973727422
650	1	12559067	12559068	0.324217432534704	0.324217432534704	626	5933	5933	1	28	0	0	0	-0.324767887515194	0	-0.324767887515194	0.09174	1	0.614063973727422
657	13	3412186	3412187	0.349894752297746	0.349894752297746	8864	78920	78920	1	16	0	0	0	-0.349904370806738	0	-0.349904370806738	0.1384	1	0.614063973727422
660	1	27097321	27097322	-0.203743057701852	0.203743057701852	1282	11472	11472	1	32	0	0	0	0.203743058097145	0.203743058097145	0	0.1609	1	0.614063973727422
662	7	7779294	7779295	-0.270311496985003	0.270311496985003	5258	45182	45182	1	15	0	0	0	0.270311495579504	0.270311495579504	0	0.1635	1	0.614063973727422
672	3	7386973	7386974	-0.187134406046774	0.187134406046774	2604	21756	21756	1	32	0	0	0	0.277682620510595	0.277682620510595	0	0.1949	1	0.614063973727422
674	9	6101684	6101694	0.129167597550363	0.258335195100726	6475	57877	57878	2	16	0	0	0	-0.31108909073067	0	-0.31108909073067	0.07866	1	0.614063973727422
679	3	1708400	1708609	-0.208852091549592	0.835408366198367	2264	19068	19071	4	23	0	0	0	1.0972380852944	1.0972380852944	0	0.0913	1	0.614063973727422
690	1	28127870	28127871	0.135739974770292	0.135739974770292	1342	12099	12099	1	18	0	0	0	-0.135739974736476	0	-0.135739974736476	0.1877	1	0.614063973727422
693	1	26651118	26651287	0.131494385779806	0.262988771559612	1249	11122	11123	2	32	0	0	0	-0.217221178689663	0	-0.217221178689663	0.1091	1	0.614063973727422
695	4	3296294	3297410	0.169682134431356	0.509046403294067	3003	25231	25233	3	17	0	0	0	-0.514918669004113	0	-0.514918669004113	0.1342	1	0.614063973727422
696	10	11435303	11435304	0.119227283531112	0.119227283531112	7350	65281	65281	1	24	0	0	0	-0.141933190042957	0	-0.141933190042957	0.1626	1	0.614063973727422
698	GroupUn240	36364	36365	0.189710982418105	0.189710982418105	11389	100892	100892	1	10	0	0	0	0.309026877206338	0.309026877206338	0	0.08272	1	0.614063973727422
699	10	4294609	4294610	-0.249492671103291	0.249492671103291	6864	60501	60501	1	35	0	0	0	0.356606761617342	0.356606761617342	0	0.1777	1	0.614063973727422
703	2	12003431	12003432	0.444190788640531	0.444190788640531	1945	16113	16113	1	26	0	0	0	-0.444190788084039	0	-0.444190788084039	0.1018	1	0.614063973727422
705	2	3530518	3530519	0.449771488515032	0.449771488515032	1558	13649	13649	1	7	0	0	0	-0.457683159072907	0	-0.457683159072907	0.1395	1	0.614063973727422
706	7	5759070	5759182	0.118007888859245	0.23601577771849	5210	44765	44766	2	15	0	0	0	-0.421903629707611	0	-0.421903629707611	0.05836	1	0.614063973727422
710	1	8968633	8969159	0.136100667693826	0.680503338469132	442	3884	3888	5	33	0	0	0	-0.91352930583487	0	-0.91352930583487	0.07339	1	0.614063973727422
711	3	11990957	11990958	0.358985315672087	0.358985315672087	2808	23528	23528	1	40	0	0	0	-0.358985203554022	0	-0.358985203554022	0.1292	1	0.614063973727422
712	GroupUn6	116725	116744	0.306210044422751	0.612420088845502	10541	93385	93386	2	14	0	0	0	-0.568469243769622	0	-0.568469243769622	0.09277	1	0.614063973727422
714	1	3128234	3128363	0.161257755435257	0.806288777176287	165	1639	1643	5	55	0	0	0	-0.907317558217653	0	-0.907317558217653	0.111	1	0.614063973727422
719	8	9750984	9750985	-0.219041950578356	0.219041950578356	6087	54283	54283	1	25	0	0	0	0.220072947436297	0.220072947436297	0	0.0831	1	0.614063973727422
736	8	1668413	1668414	-0.375433852372779	0.375433852372779	5569	48156	48156	1	21	0	0	0	0.374154233712174	0.374154233712174	0	0.1936	1	0.614063973727422
740	11	6111712	6112389	0.265714744045791	4.78286539282424	7680	68211	68228	18	19	0	0	0	-5.26694665446453	0	-5.26694665446453	0.1283	1	0.614063973727422
748	3	7176662	7176792	0.228692611893383	0.457385223786766	2574	21378	21379	2	14	0	0	0	-0.508436701524168	0	-0.508436701524168	0.1497	1	0.614063973727422
751	16	4297865	4298395	0.284562037162963	0.853686111488889	10360	91716	91718	3	14	0	0	0	-0.806821189881823	0	-0.806821189881823	0.1597	1	0.614063973727422
759	2	9184350	9184518	0.25747097231988	0.77241291695964	1797	14988	14990	3	14	0	0	0	-0.901371501893438	0	-0.901371501893438	0.1597	1	0.614063973727422
764	3	5882071	5882178	-0.358555475236458	0.717110950472916	2516	21088	21089	2	14	0	0	0	0.758805947925459	0.758805947925459	0	0.07593	1	0.614063973727422
770	1	10557131	10557132	-0.23952458198072	0.23952458198072	492	4072	4072	1	35	0	0	0	0.244203169670862	0.244203169670862	0	0.1174	1	0.614063973727422
772	8	8268715	8268716	-0.269961654643274	0.269961654643274	5992	52786	52786	1	47	0	0	0	0.277154949421235	0.277154949421235	0	0.0613	1	0.614063973727422
783	GroupUn64	51193	52298	0.169772515252333	1.18840760676633	10863	96318	96324	7	29	0	0	0	-1.1531583730766	0.195366078056283	-1.34852445113289	0.169	1	0.614063973727422
786	8	8327398	8327399	-0.122007301618664	0.122007301618664	6003	53065	53065	1	31	0	0	0	0.0992617803421401	0.0992617803421401	0	0.1117	1	0.614063973727422
787	GroupUn43	124443	125625	-0.498085859847368	2.49042929923684	10788	95640	95644	5	55	0	0	0	0.403869864530932	0.652924691080889	-0.249054826549957	0.1614	1	0.614063973727422
799	4	2752021	2753074	0.298323368123726	2.98323368123726	2970	25057	25066	10	39	0	0	0	-2.98996754748097	0	-2.98996754748097	0.04065	0.982	0.614063973727422
800	10	11466228	11466229	0.17673711667999	0.17673711667999	7352	65329	65329	1	47	0	0	0	0.395177713451606	0.395177713451606	0	0.1153	1	0.614063973727422
804	GroupUn22	134660	134661	-0.15361774984944	0.15361774984944	10673	94598	94598	1	25	0	0	0	0.135588948435541	0.135588948435541	0	0.1989	1	0.614063973727422
809	1	9141893	9142047	-0.120776164191183	0.241552328382365	449	3899	3900	2	19	0	0	0	0.277058159890459	0.277058159890459	0	0.1277	1	0.614063973727422
812	2	10015831	10015832	0.256734144232019	0.256734144232019	1841	15446	15446	1	21	0	0	0	-0.44331317482828	0	-0.44331317482828	0.09183	1	0.614063973727422
820	5	6972996	6974475	0.284306118954505	4.83320402222659	3766	30994	31010	17	39	0	0	0	-4.69661611386114	0.102618101381988	-4.79923421524313	0.01667	0.686	0.614063973727422
821	7	4272655	4272816	-0.110694603964053	0.553473019820267	5173	44483	44487	5	14	0	0	0	0.433666107500067	0.548486681908893	-0.114820574408826	0.1712	1	0.614063973727422
830	10	10406905	10407046	0.330509240287335	0.991527720862005	7266	64468	64470	3	22	0	0	0	-1.12141849630977	0	-1.12141849630977	0.16	1	0.614063973727422
831	1	7548013	7548044	-0.108571613027798	0.325714839083393	389	3517	3519	3	14	0	0	0	0.447169794017927	0.528024141538559	-0.0808543475206317	0.1371	1	0.614063973727422
833	4	9120358	9120359	0.106574013871255	0.106574013871255	3279	27108	27108	1	25	0	0	0	-0.122560483703109	0	-0.122560483703109	0.169	1	0.614063973727422
835	14	4712725	4712726	-0.177311973057334	0.177311973057334	9269	81418	81418	1	7	0	0	0	0.228712216417235	0.228712216417235	0	0.1134	1	0.614063973727422
836	2	10675511	10675512	-0.300521360356334	0.300521360356334	1881	15768	15768	1	17	0	0	0	0.298694702002374	0.298694702002374	0	0.1204	1	0.614063973727422
837	15	3123721	3124092	-0.240792037251291	0.963168149005163	9714	86249	86252	4	48	0	0	0	0.905949204262136	1.18966709381512	-0.283717889552984	0.01729	0.9917	0.614063973727422
840	1	17537729	17537730	0.332974822765311	0.332974822765311	838	7772	7772	1	8	0	0	0	-0.331093781777862	0	-0.331093781777862	0.1212	1	0.614063973727422
849	15	3872247	3872270	0.309961017356965	0.61992203471393	9774	86962	86963	2	19	0	0	0	-0.649097875953018	0	-0.649097875953018	0.1316	1	0.614063973727422
850	8	7026989	7026990	0.124138416174931	0.124138416174931	5910	51709	51709	1	43	0	0	0	-0.200260102043114	0	-0.200260102043114	0.1604	1	0.614063973727422
851	5	12396407	12396408	0.382632016011957	0.382632016011957	4112	35157	35157	1	25	0	0	0	-0.385191482419736	0	-0.385191482419736	0.1064	1	0.614063973727422
852	12	8813251	8813252	-0.202314368203793	0.202314368203793	8529	76672	76672	1	8	0	0	0	0.242691940557919	0.242691940557919	0	0.0756	1	0.614063973727422
853	3	9576181	9576643	-0.216653015408698	0.86661206163479	2692	22461	22464	4	15	0	0	0	1.10209849540828	1.10209849540828	0	0.1891	1	0.614063973727422
855	5	10282652	10282745	-0.167818502523816	0.335637005047632	3951	32986	32987	2	21	0	0	0	0.508940947594874	0.508940947594874	0	0.1093	1	0.614063973727422
858	3	5041028	5041056	0.321055727641547	0.642111455283094	2470	20752	20753	2	11	0	0	0	-0.688527049551374	0	-0.688527049551374	0.04887	1	0.614063973727422
865	8	7505883	7505884	0.100933900026315	0.100933900026315	5940	52305	52305	1	31	0	0	0	-0.351031501753171	0	-0.351031501753171	0.1531	1	0.614063973727422
875	14	6138996	6139956	0.280835594354064	0.561671188708128	9338	82142	82143	2	11	0	0	0	-0.644154361340351	0	-0.644154361340351	0.1062	1	0.614063973727422
877	10	11960717	11961598	-0.135714659303184	0.67857329651592	7372	65567	65571	5	45	0	0	0	0.930383528515432	0.930383528515432	0	0.2032	1	0.614063973727422
879	1	3231142	3231143	-0.106464211703823	0.106464211703823	171	1764	1764	1	21	0	0	0	0.34230001223854	0.34230001223854	0	0.09859	1	0.614063973727422
883	11	9397124	9397125	0.100783165515352	0.100783165515352	7815	69469	69469	1	50	0	0	0	0.44467584291683	0.44467584291683	0	0.1115	1	0.614063973727422
885	8	12742566	12742567	-0.156562424415317	0.156562424415317	6212	55492	55492	1	22	0	0	0	-0.156100969148761	0	-0.156100969148761	0.1898	1	0.614063973727422
894	GroupUn51	165809	165946	-0.400595754901504	1.20178726470451	10813	95797	95799	3	14	0	0	0	0.898622345054209	0.898622345054209	0	0.1189	1	0.614063973727422
896	8	7876612	7876613	-0.138257350999358	0.138257350999358	5974	52646	52646	1	49	0	0	0	0.352437053863473	0.352437053863473	0	0.1676	1	0.614063973727422
907	14	5911302	5911314	-0.428214515356527	0.856429030713054	9309	81830	81831	2	20	0	0	0	0.866273725427088	0.866273725427088	0	0.03886	1	0.614063973727422
917	1	20194592	20195248	-0.204238190601848	1.22542914361109	934	8675	8680	6	14	0	0	0	1.40756740123251	1.40756740123251	0	0.1126	1	0.614063973727422
919	GroupUn217	16098	16896	0.32349698465681	1.94098190794086	11349	100504	100509	6	34	0	0	0	-1.78920597951508	0.190806528963209	-1.98001250847829	0.06139	0.9997	0.614063973727422
922	1	28107734	28107735	0.336163648638139	0.336163648638139	1339	12020	12020	1	18	0	0	0	-0.336163648648179	0	-0.336163648648179	0.08929	1	0.614063973727422
932	6	6293023	6293035	-0.111073544771727	0.222147089543454	4466	38767	38768	2	14	0	0	0	0.261540969567579	0.261540969567579	0	0.08408	1	0.614063973727422
934	11	8183209	8183240	-0.194425105778161	0.388850211556321	7739	68694	68695	2	7	0	0	0	0.386525141116397	0.386525141116397	0	0.1655	1	0.614063973727422
939	7	11406363	11406364	-0.117863321486843	0.117863321486843	5424	46686	46686	1	25	0	0	0	0.120047836817678	0.120047836817678	0	0.07163	1	0.614063973727422
940	5	7321155	7321156	0.162301581351803	0.162301581351803	3792	31459	31459	1	42	0	0	0	-0.117197995109343	0	-0.117197995109343	0.1441	1	0.614063973727422
942	10	9227920	9228250	-0.209694903232964	0.419389806465929	7162	63337	63338	2	39	0	0	0	0.811719239471433	0.811719239471433	0	0.05433	1	0.614063973727422
944	6	14236611	14237428	0.228069345459382	1.36841607275629	4764	40806	40811	6	35	0	0	0	-1.44725360346119	0	-1.44725360346119	0.1074	1	0.614063973727422
946	9	10178653	10178654	-0.13425035629928	0.13425035629928	6708	59595	59595	1	43	0	0	0	0.108974848748072	0.108974848748072	0	0.1257	1	0.614063973727422
952	8	1783004	1783005	-0.119415105419452	0.119415105419452	5573	48193	48193	1	18	0	0	0	0.204092862925864	0.204092862925864	0	0.2018	1	0.614063973727422
957	4	344128	344636	-0.13421036678509	0.40263110035527	2894	24389	24391	3	17	0	0	0	0.437540653401617	0.437540653401617	0	0.1649	1	0.614063973727422
964	GroupUn131	63975	64315	-0.129548607218595	0.388645821655785	11128	98735	98737	3	12	0	0	0	0.444601243414427	0.444601243414427	0	0.1487	1	0.614063973727422
967	16	1810115	1810116	-0.168350631590114	0.168350631590114	10240	90625	90625	1	14	0	0	0	0.322507059723664	0.322507059723664	0	0.2055	1	0.614063973727422
975	9	9794636	9794637	0.518261152556404	0.518261152556404	6681	59387	59387	1	8	0	0	0	-0.503213099357696	0	-0.503213099357696	0.09553	1	0.614063973727422
981	10	10532290	10532291	-0.102034124825373	0.102034124825373	7286	64747	64747	1	45	0	0	0	0.373206076442577	0.373206076442577	0	0.05123	1	0.614063973727422
985	12	10463785	10464867	-0.199811274835758	1.99811274835758	8610	77310	77319	10	68	0	0	0	2.34564665221876	2.34564665221876	0	0.1856	1	0.614063973727422
987	5	11731960	11731961	-0.102448355617375	0.102448355617375	4046	34322	34322	1	19	0	0	0	0.273414165413104	0.273414165413104	0	0.1504	1	0.614063973727422
988	GroupUn43	115816	116869	0.132787578378088	0.796725470268528	10788	95615	95620	6	55	0	0	0	-0.501769679974346	0.321113298651118	-0.822882978625464	0.2086	1	0.614063973727422
991	2	13839989	13839990	0.138190672355105	0.138190672355105	2035	16687	16687	1	51	0	0	0	-0.18125531060675	0	-0.18125531060675	0.1239	1	0.614063973727422
993	GroupUn162	23254	23967	-0.96117224833387	1.92234449666774	11229	99656	99657	2	10	0	0	0	0.85260825186665	0.85260825186665	0	0.04868	0.9992	0.614063973727422
1006	1	13706882	13706883	-0.192769307987821	0.192769307987821	676	6264	6264	1	26	0	0	0	0.241699848592498	0.241699848592498	0	0.1414	1	0.614063973727422
1014	GroupUn138	32249	33225	1.63189891740105	6.52759566960421	11159	98990	98993	4	16	0	0	0	-1.642631626521	0	-1.642631626521	0.02894	0.9533	0.614063973727422
1021	1	22266819	22266820	0.245536317328073	0.245536317328073	1026	9428	9428	1	38	0	0	0	-0.443169488898407	0	-0.443169488898407	0.1935	1	0.614063973727422
1023	7	1329444	1329445	0.177921029714675	0.177921029714675	5041	43340	43340	1	16	0	0	0	-0.220233049307058	0	-0.220233049307058	0.07861	1	0.614063973727422
1026	10	7838067	7838297	0.149795423793958	0.299590847587916	7076	62752	62753	2	11	0	0	0	-0.613603734888795	0	-0.613603734888795	0.09051	1	0.614063973727422
1046	7	11016506	11016507	0.123271730214282	0.123271730214282	5378	46137	46137	1	33	0	0	0	-0.212409902781124	0	-0.212409902781124	0.166	1	0.614063973727422
1047	1	26673310	26674492	0.227303133287389	0.909212533149554	1254	11215	11218	4	47	0	0	0	-1.24802894899914	0	-1.24802894899914	0.0445	0.9802	0.614063973727422
1048	3	6658984	6658985	0.548076267093217	0.548076267093217	2543	21156	21156	1	16	0	0	0	-0.619266002000092	0	-0.619266002000092	0.1395	1	0.614063973727422
1052	4	842884	844754	0.319979795417792	3.83975754501351	2902	24563	24574	12	50	0	0	0	-3.86352298527962	0.247567712910455	-4.11109069819007	0.06449	0.9735	0.614063973727422
1053	8	6359089	6359090	0.385608577345261	0.385608577345261	5847	50890	50890	1	8	0	0	0	-0.394636427141107	0	-0.394636427141107	0.155	1	0.614063973727422
1054	4	2518391	2518392	-0.168935157876107	0.168935157876107	2945	24873	24873	1	7	0	0	0	0.140240806672166	0.140240806672166	0	0.1781	1	0.614063973727422
1061	1	8077529	8079702	0.226053350024229	2.03448015021806	415	3748	3756	9	13	0	0	0	-2.19738726637502	0	-2.19738726637502	0.0448	0.8834	0.614063973727422
1065	8	3509656	3509875	0.178200443921911	0.891002219609556	5720	49886	49890	5	18	0	0	0	-1.37794525155367	0	-1.37794525155367	0.04535	1	0.614063973727422
1067	1	4851718	4852134	0.235194873108874	1.41116923865324	239	2310	2315	6	7	0	0	0	-1.78713360305171	0.027546282365305	-1.81467988541701	0.0644	1	0.614063973727422
1070	9	9967772	9967773	0.343941692217723	0.343941692217723	6694	59489	59489	1	7	0	0	0	-0.343734535159876	0	-0.343734535159876	0.1184	1	0.614063973727422
1071	12	3251168	3251348	0.244705172570605	0.489410345141211	8290	74927	74928	2	14	0	0	0	-0.618869515366412	0	-0.618869515366412	0.1051	1	0.614063973727422
1073	12	7138849	7138942	-0.112787391001568	0.225574782003137	8431	75827	75828	2	20	0	0	0	0.671048204442451	0.671048204442451	0	0.1567	1	0.614063973727422
1080	7	12430028	12430336	-0.208533236276273	0.417066472552546	5453	46976	46977	2	53	0	0	0	0.557225460030114	0.557225460030114	0	0.1915	1	0.614063973727422
1082	7	7778090	7778277	0.160962369554389	0.965774217326333	5258	45174	45179	6	15	0	0	0	-1.39841825210877	0	-1.39841825210877	0.03016	1	0.614063973727422
1086	4	7722301	7722302	0.1081328602134	0.1081328602134	3238	26923	26923	1	34	0	0	0	-0.0882412477047478	0	-0.0882412477047478	0.204	1	0.614063973727422
1090	1	12934140	12934141	-0.128685817883586	0.128685817883586	658	6185	6185	1	10	0	0	0	0.128700221758657	0.128700221758657	0	0.1778	1	0.614063973727422
1102	9	9333926	9333927	0.11591282051505	0.11591282051505	6659	59320	59320	1	10	0	0	0	-0.133860309295335	0	-0.133860309295335	0.1945	1	0.614063973727422
1104	1	6249053	6249054	-0.381825221648903	0.381825221648903	326	2897	2897	1	18	0	0	0	0.447216741858237	0.447216741858237	0	0.2085	1	0.614063973727422
1114	16	6510128	6510226	0.129914608075642	0.259829216151285	10458	92697	92698	2	37	0	0	0	-0.472662331451018	0	-0.472662331451018	0.1688	1	0.614063973727422
1116	3	10836636	10836637	-0.340684010799562	0.340684010799562	2748	22990	22990	1	27	0	0	0	0.305599372513686	0.305599372513686	0	0.1475	1	0.614063973727422
1118	3	3727766	3727767	0.250088771819963	0.250088771819963	2394	20378	20378	1	29	0	0	0	-0.250086587161068	0	-0.250086587161068	0.2093	1	0.614063973727422
1122	9	6133497	6133498	-0.294908283382407	0.294908283382407	6479	57952	57952	1	9	0	0	0	0.294909198041101	0.294909198041101	0	0.1786	1	0.614063973727422
1125	11	8014153	8014154	-0.10652807949399	0.10652807949399	7725	68505	68505	1	19	0	0	0	0.175872010257406	0.175872010257406	0	0.08414	1	0.614063973727422
1126	15	6209604	6209905	-0.287548694195842	0.862646082587527	9880	87532	87534	3	13	0	0	0	0.850521761838416	0.850521761838416	0	0.2063	1	0.614063973727422
1128	7	1140998	1140999	0.19378580798979	0.19378580798979	5034	43274	43274	1	7	0	0	0	-0.259907200570802	0	-0.259907200570802	0.1778	1	0.614063973727422
1130	1	12178106	12178144	-0.165874071125559	0.331748142251119	588	5267	5268	2	7	0	0	0	0.598481797631168	0.598481797631168	0	0.1001	1	0.614063973727422
1132	11	13774840	13774880	0.114364929202206	0.343094787606618	8097	72932	72934	3	25	0	0	0	-0.809050426568062	0	-0.809050426568062	0.2027	1	0.614063973727422
1141	6	16580148	16580149	-0.124083776865297	0.124083776865297	4864	41784	41784	1	16	0	0	0	0.266260167097013	0.266260167097013	0	0.05584	1	0.614063973727422
1148	8	1673048	1673049	-0.173223438255414	0.173223438255414	5570	48177	48177	1	9	0	0	0	0.215972567230825	0.215972567230825	0	0.09541	1	0.614063973727422
1168	16	246772	246835	-0.235930521537176	0.943722086148705	10171	90152	90155	4	22	0	0	0	1.04918962770319	1.04918962770319	0	0.07899	1	0.614063973727422
1173	2	14533617	14533618	0.354025909948397	0.354025909948397	2093	17125	17125	1	33	0	0	0	-0.355679558935764	0	-0.355679558935764	0.1352	1	0.614063973727422
1175	2	13851151	13851152	-0.176032419243234	0.176032419243234	2038	16741	16741	1	10	0	0	0	0.235077964102788	0.235077964102788	0	0.1043	1	0.614063973727422
1187	14	6228793	6228806	-0.167912205784383	0.335824411568766	9346	82340	82341	2	12	0	0	0	0.450509171250084	0.450509171250084	0	0.07685	1	0.614063973727422
1189	3	6857124	6857125	-0.173796431142788	0.173796431142788	2555	21231	21231	1	24	0	0	0	0.173796431096182	0.173796431096182	0	0.09233	1	0.614063973727422
1194	1	7900910	7900911	-0.156638027445292	0.156638027445292	402	3637	3637	1	7	0	0	0	0.174290218620691	0.174290218620691	0	0.1019	1	0.614063973727422
1196	1	5342713	5342714	-0.186669586786048	0.186669586786048	258	2373	2373	1	18	0	0	0	0.373764595055622	0.373764595055622	0	0.1454	1	0.614063973727422
1197	8	6794763	6795263	0.210282344707661	1.26169406824596	5901	51630	51635	6	13	0	0	0	-1.20033481989992	0.0832202323153841	-1.2835550522153	0.1421	1	0.614063973727422
1201	1	27058946	27058947	-0.130181700593752	0.130181700593752	1271	11358	11358	1	25	0	0	0	0.130181700593748	0.130181700593748	0	0.2001	1	0.614063973727422
1203	14	5972609	5972638	0.14989846511381	0.29979693022762	9318	81973	81974	2	14	0	0	0	-0.404401104560788	0	-0.404401104560788	0.06471	1	0.614063973727422
1205	11	8724589	8724590	0.120918801999091	0.120918801999091	7773	69045	69045	1	22	0	0	0	-0.221333723261262	0	-0.221333723261262	0.1547	1	0.614063973727422
1213	14	2278904	2279159	-0.259443225892833	0.518886451785665	9160	80570	80571	2	17	0	0	0	0.529073180348928	0.529073180348928	0	0.1262	1	0.614063973727422
1217	11	3847820	3847847	-0.16830221009395	0.336604420187901	7623	67681	67682	2	9	0	0	0	0.152154025069582	0.361593535308901	-0.20943951023932	0.2015	1	0.614063973727422
1220	8	3584998	3585109	-0.188795633820262	0.755182535281048	5730	50060	50063	4	12	0	0	0	0.216711502470402	0.426789594502531	-0.210078092032129	0.1597	1	0.614063973727422
1236	1	8958913	8959064	0.150704680550954	0.301409361101908	440	3853	3854	2	14	0	0	0	-0.458407046813884	0	-0.458407046813884	0.1252	1	0.614063973727422
1240	9	7298652	7298653	-0.372575867676732	0.372575867676732	6572	59000	59000	1	15	0	0	0	0.402286795804831	0.402286795804831	0	0.05387	1	0.614063973727422
1264	5	7095159	7095176	0.376666702844737	0.753333405689474	3774	31071	31072	2	36	0	0	0	-0.777858959520125	0	-0.777858959520125	0.07755	1	0.614063973727422
1266	15	8124671	8124672	0.108871485114431	0.108871485114431	10023	88871	88871	1	25	0	0	0	-0.260578084259694	0	-0.260578084259694	0.1197	1	0.614063973727422
1268	5	6055787	6055788	-0.146971098025164	0.146971098025164	3726	30678	30678	1	37	0	0	0	0.370191614427399	0.370191614427399	0	0.08287	1	0.614063973727422
1270	2	15192233	15192234	-0.144668650022285	0.144668650022285	2158	18110	18110	1	21	0	0	0	0.394467477597553	0.394467477597553	0	0.1759	1	0.614063973727422
1278	1	27129462	27129724	0.110733471888778	0.332200415666333	1287	11585	11587	3	24	0	0	0	-0.128756011290118	0.272832970606476	-0.401588981896595	0.1168	1	0.614063973727422
1284	9	10158919	10159201	-0.122335561566197	0.367006684698591	6704	59564	59566	3	26	0	0	0	0.613831616224645	0.613831616224645	0	0.04283	1	0.614063973727422
1286	6	9895754	9896330	0.256573524072581	0.513147048145162	4636	40309	40310	2	14	0	0	0	-0.570861168005527	0	-0.570861168005527	0.2055	1	0.614063973727422
1288	6	5780979	5780980	0.276256221257066	0.276256221257066	4412	38220	38220	1	17	0	0	0	-0.271841178314103	0	-0.271841178314103	0.1177	1	0.614063973727422
1292	1	20960553	20960986	-0.351980694239368	1.40792277695747	960	8944	8947	4	19	0	0	0	1.3988023698836	1.3988023698836	0	0.03216	0.9995	0.614063973727422
1294	GroupUn61	105236	105622	0.235579091244197	0.94231636497679	10851	96141	96144	4	34	0	0	0	-0.830309114132511	0	-0.830309114132511	0.04319	1	0.614063973727422
1300	2	14543821	14544505	0.141615608322492	1.98261851651489	2094	17177	17190	14	34	0	0	0	-2.02375339478742	0.232972540040873	-2.25672593482829	0.1282	1	0.614063973727422
1308	1	1449362	1449363	0.137894409408947	0.137894409408947	70	641	641	1	7	0	0	0	-0.190540377405538	0	-0.190540377405538	0.179	1	0.614063973727422
1321	1	12341098	12341099	0.319329133966544	0.319329133966544	597	5382	5382	1	13	0	0	0	-0.323829447580012	0	-0.323829447580012	0.1123	1	0.614063973727422
1332	11	13133698	13134095	0.165442702532156	0.496328107596469	8034	71654	71656	3	10	0	0	0	-0.477504336684886	0	-0.477504336684886	0.06507	1	0.614063973727422
1333	8	7835756	7835757	0.112576000737842	0.112576000737842	5968	52522	52522	1	32	0	0	0	-0.227960200729611	0	-0.227960200729611	0.1	1	0.614063973727422
1339	11	13089875	13090508	0.205957620111976	0.823830480447905	8028	71446	71449	4	26	0	0	0	-0.595277468166164	0.0519923517664292	-0.647269819932593	0.1577	1	0.614063973727422
1341	8	8780199	8780200	-0.167726541019395	0.167726541019395	6033	53596	53596	1	71	0	0	0	0.205347537101093	0.205347537101093	0	0.1846	1	0.614063973727422
1344	5	7018102	7018293	0.17558558719942	0.35117117439884	3767	31032	31033	2	23	0	0	0	-0.642693550341927	0	-0.642693550341927	0.04376	1	0.614063973727422
1345	GroupUn86	117145	117477	-0.152997851821915	0.458993555465746	10935	96891	96893	3	46	0	0	0	0.823569121811259	0.823569121811259	0	0.0544	1	0.614063973727422
1346	1	17316257	17316258	0.171077547822856	0.171077547822856	818	7480	7480	1	20	0	0	0	-0.187100302067432	0	-0.187100302067432	0.1017	1	0.614063973727422
1349	4	12451285	12451359	0.140087866206159	0.420263598618477	3493	28867	28869	3	37	0	0	0	-0.902379388752217	0	-0.902379388752217	0.128	1	0.614063973727422
1354	1	28383607	28384013	-0.369147953358223	1.84573976679112	1370	12369	12373	5	14	0	0	0	2.07446425562057	2.07446425562057	0	0.1052	1	0.614063973727422
1356	7	1836657	1837341	-0.243109614476833	2.1879865302915	5062	43537	43545	9	12	0	0	0	2.22948309516099	2.22948309516099	0	0.0532	0.9997	0.614063973727422
1363	11	12701376	12702087	-0.194722114553752	1.55777691643002	7994	71070	71077	8	24	0	0	0	1.30080898372274	1.76809904979341	-0.467290066070669	0.05929	0.9998	0.614063973727422
1367	2	14227973	14228202	0.254823700260962	0.764471100782886	2066	16873	16875	3	19	0	0	0	-0.970112231007401	0	-0.970112231007401	0.08533	1	0.614063973727422
1374	1	14005487	14005560	0.150835269835654	0.301670539671309	692	6521	6522	2	8	0	0	0	-0.334439600309758	0	-0.334439600309758	0.1555	1	0.614063973727422
1379	1	7996197	7996314	-0.171997355511875	0.515992066535625	410	3703	3705	3	16	0	0	0	0.362679236891059	0.646541893795519	-0.28386265690446	0.0697	1	0.614063973727422
1383	16	4362228	4362229	0.232700596069535	0.232700596069535	10369	91823	91823	1	12	0	0	0	-0.231728838501827	0	-0.231728838501827	0.1063	1	0.614063973727422
1384	1	11986490	11986491	0.107439591505146	0.107439591505146	563	4700	4700	1	28	0	0	0	-0.402402891719481	0	-0.402402891719481	0.09193	1	0.614063973727422
1385	1	23684784	23685053	0.217675300257441	0.435350600514882	1095	10046	10047	2	30	0	0	0	-0.18186461311068	0.32830335378315	-0.51016796689383	0.1526	1	0.614063973727422
1391	GroupUn126	11413	11511	0.253658281067663	0.76097484320299	11090	98339	98341	3	16	0	0	0	-0.975599982715991	0	-0.975599982715991	0.08221	1	0.614063973727422
1393	16	3912152	3912256	-0.126689935959024	0.506759743836094	10325	91384	91387	4	29	0	0	0	1.49496771957249	1.49496771957249	0	0.1202	1	0.614063973727422
1398	6	5959789	5959790	-0.202001718777678	0.202001718777678	4423	38264	38264	1	10	0	0	0	0.20323740304169	0.20323740304169	0	0.09239	1	0.614063973727422
1404	15	6272620	6272631	-0.132616465534279	0.265232931068557	9890	87694	87695	2	29	0	0	0	0.692302785163242	0.692302785163242	0	0.1995	1	0.614063973727422
1409	6	8882919	8883147	-0.307312936861661	2.45850349489328	4581	39870	39877	8	11	0	0	0	2.47616274439054	2.47616274439054	0	0.04151	1	0.614063973727422
1410	6	16776083	16776084	0.212855695031555	0.212855695031555	4900	42270	42270	1	15	0	0	0	-0.268341482018746	0	-0.268341482018746	0.1296	1	0.614063973727422
1414	1	7908860	7909826	-0.134615376979155	0.942307638854087	404	3668	3674	7	21	0	0	0	0.976261609604297	0.98565856974063	-0.00939696013633351	0.1966	1	0.614063973727422
1419	4	9707166	9707898	-0.221495181077538	1.55046626754277	3321	27432	27438	7	18	0	0	0	1.92127278382924	1.92127278382924	0	0.02861	0.9824	0.614063973727422
1420	10	8554243	8554642	0.115610038971817	0.924880311774535	7118	63025	63032	8	42	0	0	0	-1.51307146707751	0	-1.51307146707751	0.1873	1	0.614063973727422
1422	2	14538157	14538176	0.199084899829887	0.398169799659775	2093	17156	17157	2	33	0	0	0	-0.44356781842522	0	-0.44356781842522	0.152	1	0.614063973727422
1423	3	2447379	2447380	0.157772764122852	0.157772764122852	2317	19605	19605	1	9	0	0	0	-0.157694270437272	0	-0.157694270437272	0.2043	1	0.614063973727422
1424	16	3562983	3563484	-0.297481436404091	1.18992574561636	10295	90964	90967	4	19	0	0	0	1.32813096721799	1.32813096721799	0	0.06123	1	0.614063973727422
1427	5	7262312	7262313	0.120996497520899	0.120996497520899	3782	31206	31206	1	23	0	0	0	-0.474441626638745	0	-0.474441626638745	0.1309	1	0.614063973727422
1430	GroupUn156	20785	20786	-0.245415253446189	0.245415253446189	11202	99251	99251	1	7	0	0	0	0.316339074263489	0.316339074263489	0	0.06325	1	0.614063973727422
1437	11	551813	551814	0.152127900425027	0.152127900425027	7472	66574	66574	1	22	0	0	0	-0.183409739126965	0	-0.183409739126965	0.1575	1	0.614063973727422
1438	8	13463955	13464161	-0.105848187089596	0.529240935447978	6278	56251	56255	5	41	0	0	0	0.0262884156494519	0.406944715424565	-0.380656299775113	0.2085	1	0.614063973727422
1444	4	10421134	10421318	-0.363448994129981	1.45379597651992	3376	27916	27919	4	8	0	0	0	1.41676383288905	1.41676383288905	0	0.09314	1	0.614063973727422
1450	3	8428545	8428961	0.147898452006041	0.295796904012081	2648	21995	21996	2	18	0	0	0	-0.314233387532763	0	-0.314233387532763	0.1851	1	0.614063973727422
1453	2	9313052	9314076	-0.135203872547553	0.540815490190212	1806	15114	15117	4	12	0	0	0	-0.0969822823309848	0.383829544672243	-0.480811827003228	0.1565	1	0.614063973727422
1455	GroupUn120	36072	36673	-0.221871944466516	0.443743888933032	11076	98274	98275	2	20	0	0	0	0.54627204463929	0.54627204463929	0	0.1191	1	0.614063973727422
1456	5	11709337	11709338	-0.132733489357896	0.132733489357896	4042	34201	34201	1	27	0	0	0	0.162616334911756	0.162616334911756	0	0.09805	1	0.614063973727422
1467	11	5065558	5065682	0.190691858794192	0.381383717588383	7648	67820	67821	2	18	0	0	0	-0.561840104513015	0	-0.561840104513015	0.1397	1	0.614063973727422
1468	1	12397210	12397562	0.209139562475587	1.6731164998047	608	5602	5609	8	8	0	0	0	-1.58541440126846	0	-1.58541440126846	0.1572	1	0.614063973727422
1469	1	24736243	24736315	0.11109195830414	0.222183916608281	1155	10450	10451	2	9	0	0	0	0.0552160757587969	0.192832247490098	-0.137616171731301	0.09852	1	0.614063973727422
1472	1	28130116	28130137	-0.130757745802876	0.261515491605751	1342	12108	12109	2	18	0	0	0	0.330772411428103	0.330772411428103	0	0.07113	1	0.614063973727422
1481	9	7498850	7498851	-0.316842131930529	0.316842131930529	6586	59088	59088	1	19	0	0	0	0.46124815350549	0.46124815350549	0	0.1023	1	0.614063973727422
1483	6	9280656	9280723	0.161546972906813	0.48464091872044	4596	39984	39986	3	15	0	0	0	-0.346516162353348	0.127610044642085	-0.474126206995433	0.1542	1	0.614063973727422
1484	11	884622	885598	0.22560005940253	1.57920041581771	7490	66752	66758	7	12	0	0	0	-1.97706037114996	0	-1.97706037114996	0.02244	0.9064	0.614063973727422
1490	7	10951778	10951779	-0.248976171425964	0.248976171425964	5365	45865	45865	1	18	0	0	0	0.24897615924771	0.24897615924771	0	0.1446	1	0.614063973727422
1493	9	10559522	10559523	0.524184223735502	0.524184223735502	6742	59912	59912	1	13	0	0	0	-0.539752432150136	0	-0.539752432150136	0.1289	1	0.614063973727422
1499	13	8460671	8460672	-1.14408329431457	1.14408329431457	9053	79688	79688	1	14	0	0	0	0.316548751733638	0.316548751733638	0	0.1965	1	0.614063973727422
1501	8	6663719	6663720	-0.102734438625025	0.102734438625025	5889	51503	51503	1	53	0	0	0	0.321116980077156	0.321116980077156	0	0.05851	1	0.614063973727422
1505	14	8497988	8498086	0.206725096772102	0.620175290316306	9464	83400	83402	3	18	0	0	0	-0.798324393954946	0	-0.798324393954946	0.1843	1	0.614063973727422
1508	10	9802928	9802929	0.241734978142386	0.241734978142386	7216	63755	63755	1	13	0	0	0	-0.307951747618899	0	-0.307951747618899	0.08108	1	0.614063973727422
1509	14	6037058	6037161	0.191343881935167	0.382687763870333	9329	82090	82091	2	13	0	0	0	-0.400986979025733	0	-0.400986979025733	0.09963	1	0.614063973727422
1510	5	11323595	11323596	-0.128339312895459	0.128339312895459	4013	33606	33606	1	10	0	0	0	0.134503941056046	0.134503941056046	0	0.07285	1	0.614063973727422
1511	2	4911304	4911387	-0.276219525128917	0.828658575386751	1606	13877	13879	3	25	0	0	0	0.889326563289656	0.889326563289656	0	0.1875	1	0.614063973727422
1512	12	11861766	11864188	0.212522385626271	1.4876566993839	8685	77813	77819	7	27	0	0	0	-1.59772483618826	0	-1.59772483618826	0.05804	0.9191	0.614063973727422
1522	GroupUn18	77264	77488	0.35777454123162	0.715549082463241	10640	94346	94347	2	16	0	0	0	-0.708722861151258	0	-0.708722861151258	0.1858	1	0.614063973727422
1524	7	10471273	10471274	0.151064998784093	0.151064998784093	5340	45708	45708	1	12	0	0	0	-0.172540684455223	0	-0.172540684455223	0.2093	1	0.614063973727422
1525	GroupUn6	185140	185197	-0.193181932718151	0.386363865436303	10556	93616	93617	2	14	0	0	0	0.343026571015173	0.343026571015173	0	0.1531	1	0.614063973727422
1534	8	6994105	6994106	0.129676556362392	0.129676556362392	5908	51658	51658	1	22	0	0	0	-0.354164744407841	0	-0.354164744407841	0.1064	1	0.614063973727422
1535	5	1320028	1322082	-0.17960584026031	2.33487592338403	3553	29489	29501	13	61	0	0	0	2.81611798245904	2.8953307284669	-0.0792127460078574	0.1892	1	0.614063973727422
1537	8	10176507	10176738	-0.136065370860634	0.408196112581903	6112	54494	54496	3	14	0	0	0	0.451830829317467	0.568303789855064	-0.116472960537597	0.204	1	0.614063973727422
1538	2	14251454	14251673	0.141581656946917	0.424744970840752	2069	16941	16943	3	12	0	0	0	-0.433490543398908	0	-0.433490543398908	0.1047	1	0.614063973727422
1554	1	12035911	12036112	0.109007733800635	0.327023201401906	571	4844	4846	3	46	0	0	0	-0.684220423212815	0	-0.684220423212815	0.1194	1	0.614063973727422
1555	11	11758651	11759173	0.290322646468757	0.870967939406271	7920	70185	70187	3	11	0	0	0	-0.891910371540753	0	-0.891910371540753	0.1977	1	0.614063973727422
1558	11	12712733	12713142	-0.177189561388921	0.531568684166762	7995	71116	71118	3	31	0	0	0	0.569587479460121	0.569587479460121	0	0.06119	1	0.614063973727422
1561	GroupUn95	9149	9150	-0.132060751540751	0.132060751540751	10969	97251	97251	1	19	0	0	0	0.29868144996728	0.29868144996728	0	0.204	1	0.614063973727422
1565	7	2149212	2149895	-0.297575818124761	0.595151636249522	5078	43747	43748	2	8	0	0	0	0.653596016806202	0.653596016806202	0	0.03677	0.9963	0.614063973727422
1569	11	13208765	13209100	0.383788090132955	0.76757618026591	8046	71991	71992	2	11	0	0	0	-0.289221503978112	0	-0.289221503978112	0.175	1	0.614063973727422
1580	9	5643626	5643627	0.189618502124545	0.189618502124545	6460	57759	57759	1	8	0	0	0	-0.188995310771546	0	-0.188995310771546	0.1674	1	0.614063973727422
1584	GroupUn14	111455	111645	0.148498924398473	0.445496773195418	10620	94255	94257	3	24	0	0	0	-0.825951900257852	0	-0.825951900257852	0.02359	1	0.614063973727422
1594	5	9804236	9804237	-0.260061214045945	0.260061214045945	3915	32317	32317	1	7	0	0	0	0.260061213242747	0.260061213242747	0	0.0723	1	0.614063973727422
1597	9	4066969	4067011	0.12034619486785	0.240692389735701	6383	56861	56862	2	30	0	0	0	-0.294223037583181	0	-0.294223037583181	0.1004	1	0.614063973727422
1603	8	8761202	8761203	0.131402943599602	0.131402943599602	6031	53575	53575	1	95	0	0	0	-0.126088750171284	0	-0.126088750171284	0.1523	1	0.614063973727422
1606	4	12460645	12462088	-0.193562242333511	1.54849793866808	3494	28920	28927	8	51	0	0	0	1.75800174568284	1.85726227974691	-0.09926053406407	0.1061	0.9996	0.614063973727422
1613	8	1609584	1609585	-0.12912338239576	0.12912338239576	5558	47999	47999	1	40	0	0	0	0.354903351158413	0.354903351158413	0	0.0897	1	0.614063973727422
1617	7	12522028	12522036	-0.438413162964909	0.876826325929818	5459	47139	47140	2	24	0	0	0	0.87761409796833	0.87761409796833	0	0.0589	1	0.614063973727422
1626	9	4313320	4313321	-0.213414297736351	0.213414297736351	6394	56943	56943	1	22	0	0	0	0.276396290961081	0.276396290961081	0	0.1269	1	0.614063973727422
1627	5	9266838	9266839	-0.134500974241909	0.134500974241909	3886	32193	32193	1	17	0	0	0	0.180214163399199	0.180214163399199	0	0.1705	1	0.614063973727422
1633	9	6554835	6554836	0.125617135829807	0.125617135829807	6534	58788	58788	1	13	0	0	0	-0.191360059485099	0	-0.191360059485099	0.1834	1	0.614063973727422
1644	13	5958683	5958953	-0.239294529142374	1.19647264571187	8977	79398	79402	5	27	0	0	0	1.27090215849458	1.27090215849458	0	0.1023	1	0.614063973727422
1648	2	9177027	9177307	-0.280056555030927	0.840169665092782	1796	14961	14963	3	23	0	0	0	0.240140479771067	0.471987920229275	-0.231847440458209	0.1792	1	0.614063973727422
1650	3	7421064	7421235	-0.338649793095162	0.677299586190324	2610	21843	21844	2	13	0	0	0	0.582677649633016	0.582677649633016	0	0.0646	1	0.614063973727422
1651	6	9327690	9327691	0.122153628424702	0.122153628424702	4607	40113	40113	1	10	0	0	0	-0.168085538953241	0	-0.168085538953241	0.1223	1	0.614063973727422
1652	GroupUn221	18402	19737	0.139311913528309	1.81105487586801	11357	100593	100605	13	43	0	0	0	-2.24654963215993	0.448126371745591	-2.69467600390552	0.1712	1	0.614063973727422
1666	3	2390668	2390830	-0.136935610733334	0.273871221466668	2307	19509	19510	2	7	0	0	0	0.360380362690988	0.360380362690988	0	0.04979	1	0.614063973727422
1671	1	6291251	6292635	-0.226882830179104	2.04194547161193	329	2993	3001	9	35	0	0	0	2.04695050189504	2.04695050189504	0	0.1184	0.9999	0.614063973727422
1675	4	6349818	6349819	0.12309913687004	0.12309913687004	3195	26652	26652	1	12	0	0	0	-0.128530761468994	0	-0.128530761468994	0.1988	1	0.614063973727422
1678	16	6767857	6767858	0.100859815137604	0.100859815137604	10472	92817	92817	1	50	0	0	0	-0.235944849757707	0	-0.235944849757707	0.1355	1	0.614063973727422
1686	5	7573045	7573046	-0.125500358627221	0.125500358627221	3809	31725	31725	1	39	0	0	0	0.328700962049284	0.328700962049284	0	0.1497	1	0.614063973727422
1688	10	8372856	8374304	-0.240626305217766	5.05315240957308	7102	62836	62856	21	22	0	0	0	5.35950540804453	5.38965510465724	-0.0301496966127128	0.1065	0.9996	0.614063973727422
1689	11	8744628	8745817	0.372112150035089	1.48844860014036	7777	69131	69134	4	14	0	0	0	0.140692413734331	0.648246405360996	-0.507553991626664	0.07361	0.9986	0.614063973727422
1691	2	14621033	14621139	-0.179751332958118	0.539253998874353	2103	17370	17372	3	15	0	0	0	0.788650835069339	0.788650835069339	0	0.06044	1	0.614063973727422
1695	GroupUn110	8706	8920	0.105002144456431	0.420008577825725	11036	97886	97889	4	27	0	0	0	-0.374690131848984	0.347780748414222	-0.722470880263205	0.03301	1	0.614063973727422
1699	1	22549765	22549766	-0.148495158640252	0.148495158640252	1042	9689	9689	1	13	0	0	0	0.148574714134273	0.148574714134273	0	0.1557	1	0.614063973727422
1700	10	9952135	9952136	-0.159232355432022	0.159232355432022	7230	64049	64049	1	38	0	0	0	0.164072666930931	0.164072666930931	0	0.1465	1	0.614063973727422
1702	8	2114101	2114664	0.206698212697298	1.44688748888108	5616	48768	48774	7	84	0	0	0	-1.86935438966051	0	-1.86935438966051	0.1866	1	0.614063973727422
1715	9	5148022	5148467	0.437659054870903	1.31297716461271	6429	57349	57351	3	29	0	0	0	-0.662472760697404	0.217816187554153	-0.880288948251557	0.06971	1	0.614063973727422
1716	GroupUn74	115009	115065	0.174678534782253	0.698714139129011	10896	96497	96500	4	10	0	0	0	-0.804312877709333	0	-0.804312877709333	0.14	1	0.614063973727422
1722	16	1866035	1866794	0.299568367851371	1.19827347140548	10247	90717	90720	4	19	0	0	0	-0.520770207416959	0.332260388161063	-0.853030595578022	0.09645	1	0.614063973727422
1726	8	3551134	3551546	-0.198245589346721	0.792982357386884	5724	49968	49971	4	15	0	0	0	0.840429249769284	0.840429249769284	0	0.2097	1	0.614063973727422
1727	11	949053	949054	-0.117340109094762	0.117340109094762	7493	66778	66778	1	7	0	0	0	0.190891351787223	0.190891351787223	0	0.1071	1	0.614063973727422
1730	12	6135387	6136125	-0.18432871626526	0.737314865061041	8398	75667	75670	4	12	0	0	0	1.08010550773575	1.08010550773575	0	0.1348	1	0.614063973727422
1737	1	17390664	17390665	0.230625462720843	0.230625462720843	828	7574	7574	1	53	0	0	0	-0.335305650649125	0	-0.335305650649125	0.1795	1	0.614063973727422
1740	16	6007807	6007894	0.109362356043245	0.21872471208649	10443	92622	92623	2	20	0	0	0	-0.416461218943134	0	-0.416461218943134	0.1745	1	0.614063973727422
1748	3	4031115	4031138	0.162952088195219	0.325904176390437	2401	20396	20397	2	8	0	0	0	-0.456344828847467	0	-0.456344828847467	0.05274	1	0.614063973727422
1754	8	7661997	7661998	0.232519534008276	0.232519534008276	5956	52435	52435	1	12	0	0	0	-0.429763160217008	0	-0.429763160217008	0.2039	1	0.614063973727422
1756	10	10502306	10502307	-0.266979108649392	0.266979108649392	7277	64653	64653	1	22	0	0	0	0.291613877580322	0.291613877580322	0	0.1066	1	0.614063973727422
1762	10	9563730	9563880	-0.179825707447056	0.359651414894111	7179	63434	63435	2	20	0	0	0	0.359511484075865	0.359511484075865	0	0.1848	1	0.614063973727422
1763	1	12057114	12057115	0.288058674518551	0.288058674518551	574	4919	4919	1	14	0	0	0	-0.289484618599954	0	-0.289484618599954	0.08885	1	0.614063973727422
1769	6	9371933	9372008	0.139510827234096	0.279021654468192	4616	40245	40246	2	15	0	0	0	-0.558576018590054	0	-0.558576018590054	0.1084	1	0.614063973727422
1774	1	10528394	10528395	0.124730153722371	0.124730153722371	491	4037	4037	1	24	0	0	0	-0.126888373620987	0	-0.126888373620987	0.1524	1	0.614063973727422
1779	8	1945486	1945487	-0.106279800956407	0.106279800956407	5594	48493	48493	1	11	0	0	0	0.122590014447957	0.122590014447957	0	0.1838	1	0.614063973727422
1780	11	14699682	14700056	0.297431073210124	0.594862146420248	8198	74426	74427	2	27	0	0	0	-0.71201080225719	0	-0.71201080225719	0.05112	1	0.614063973727422
1783	11	5185838	5185839	0.166147685658303	0.166147685658303	7658	67992	67992	1	81	0	0	0	-0.398349715956393	0	-0.398349715956393	0.209	1	0.614063973727422
1786	7	11215950	11215951	-0.28990922244337	0.28990922244337	5393	46299	46299	1	13	0	0	0	0.288455934018805	0.288455934018805	0	0.1851	1	0.614063973727422
1787	GroupUn29	91074	91765	-0.105447402465691	0.210894804931383	10723	95071	95072	2	17	0	0	0	0.682967275806782	0.682967275806782	0	0.059	0.9999	0.614063973727422
1788	1	16469213	16469214	-0.348263406118761	0.348263406118761	777	7245	7245	1	8	0	0	0	0.40786981796033	0.40786981796033	0	0.208	1	0.614063973727422
1789	2	9526921	9526922	-0.203256359216261	0.203256359216261	1823	15363	15363	1	18	0	0	0	0.236152300339813	0.236152300339813	0	0.05753	1	0.614063973727422
1792	4	4627795	4628283	0.14922334678246	0.298446693564919	3110	26195	26196	2	13	0	0	0	-0.36349476687266	0	-0.36349476687266	0.08863	1	0.614063973727422
1795	3	1269369	1269370	0.154158814072561	0.154158814072561	2242	18865	18865	1	20	0	0	0	-0.142520936496581	0	-0.142520936496581	0.116	1	0.614063973727422
1798	1	1954264	1954527	0.233721963575456	0.701165890726367	116	1104	1106	3	15	0	0	0	-0.583777061821698	0	-0.583777061821698	0.08319	1	0.614063973727422
1799	15	4678793	4679090	0.164126083197162	1.14888258238013	9813	87161	87167	7	7	0	0	0	-1.15949976300447	0	-1.15949976300447	0.04368	1	0.614063973727422
1803	11	12579060	12579363	-0.30365876339722	1.21463505358888	7983	70834	70837	4	28	0	0	0	1.21185626216746	1.21185626216746	0	0.02773	0.9999	0.614063973727422
1808	GroupUn217	26402	26403	-0.102858618737865	0.102858618737865	11350	100539	100539	1	21	0	0	0	0.274438215165723	0.274438215165723	0	0.1164	1	0.614063973727422
1821	11	9682670	9682671	0.110990874550797	0.110990874550797	7822	69508	69508	1	23	0	0	0	-0.150645362939291	0	-0.150645362939291	0.1532	1	0.614063973727422
1841	4	9517999	9518000	-0.10027062342837	0.10027062342837	3302	27264	27264	1	11	0	0	0	0.174243559830854	0.174243559830854	0	0.1967	1	0.614063973727422
1842	12	8939798	8939799	-0.279153763897258	0.279153763897258	8540	76821	76821	1	23	0	0	0	0.400534403988326	0.400534403988326	0	0.0631	1	0.614063973727422
1843	GroupUn86	92884	93042	0.166164348824632	0.498493046473896	10930	96821	96823	3	18	0	0	0	-0.57180185103078	0	-0.57180185103078	0.1152	1	0.614063973727422
1844	11	12765037	12765224	-0.323114837620455	0.646229675240911	8004	71224	71225	2	19	0	0	0	0.67583857696418	0.67583857696418	0	0.1491	1	0.614063973727422
1852	11	12511054	12511094	0.121194780010517	0.363584340031552	7975	70719	70721	3	14	0	0	0	-0.520283612468661	0	-0.520283612468661	0.2059	1	0.614063973727422
1854	10	7775078	7776425	0.234362981993536	1.17181490996768	7067	62478	62482	5	43	0	0	0	-0.711085976363077	0.152632294475594	-0.863718270838671	0.1522	1	0.614063973727422
1856	2	12694198	12694208	0.264044391516658	0.792133174549973	1977	16242	16244	3	30	0	0	0	-1.03073623160512	0	-1.03073623160512	0.0922	1	0.614063973727422
1857	4	3629093	3629094	-0.138440428658239	0.138440428658239	3054	25660	25660	1	50	0	0	0	0.170703771970449	0.170703771970449	0	0.1781	1	0.614063973727422
1860	3	1698447	1698653	0.256663722459546	0.769991167378637	2263	19024	19026	3	40	0	0	0	-0.862150274887496	0	-0.862150274887496	0.1641	1	0.614063973727422
1863	14	10206275	10207137	-0.164019213724524	1.80421135096976	9570	84546	84556	11	25	0	0	0	2.04015815830802	2.04015815830802	0	0.1236	1	0.614063973727422
1868	4	2615177	2615178	0.159607583207113	0.159607583207113	2948	24882	24882	1	18	0	0	0	-0.232952358852663	0	-0.232952358852663	0.1814	1	0.614063973727422
1872	7	2205751	2206037	0.254344067727019	0.763032203181057	5092	43945	43947	3	29	0	0	0	-0.890278753609059	0	-0.890278753609059	0.1633	1	0.614063973727422
1878	1	28398409	28398654	-0.332428605951251	0.664857211902502	1373	12404	12405	2	42	0	0	0	0.635195071699416	0.635195071699416	0	0.1975	1	0.614063973727422
1887	6	17055468	17055988	-0.197094239943429	0.591282719830288	4925	42546	42548	3	30	0	0	0	0.644780947456831	0.819871409270325	-0.175090461813494	0.05664	1	0.614063973727422
1889	9	7317093	7317094	0.422179478644292	0.422179478644292	6574	59039	59039	1	24	0	0	0	-0.419274723880139	0	-0.419274723880139	0.1841	1	0.614063973727422
1902	12	7151666	7151983	-0.151840243787221	0.759201218936107	8435	75866	75870	5	34	0	0	0	1.0410804079661	1.0410804079661	0	0.03709	1	0.614063973727422
1912	13	3661367	3661574	0.147714347500386	0.590857390001545	8880	78992	78995	4	28	0	0	0	-0.641477205439525	0	-0.641477205439525	0.1256	1	0.614063973727422
1913	1	27551466	27551467	0.10707835438056	0.10707835438056	1311	11896	11896	1	18	0	0	0	-0.157883337493701	0	-0.157883337493701	0.1222	1	0.614063973727422
1915	GroupUn22	103061	103904	-0.222317137161302	2.22317137161302	10667	94523	94532	10	10	0	0	0	2.47484294991895	2.47484294991895	0	0.06238	0.9996	0.614063973727422
1920	5	4919483	4919554	0.144841970252336	0.579367881009344	3658	30129	30132	4	74	0	0	0	-0.60258897651424	0.0368801699973516	-0.639469146511591	0.1569	1	0.614063973727422
1928	8	3594410	3595081	-0.144362080298725	0.28872416059745	5732	50089	50090	2	25	0	0	0	0.307934953466536	0.307934953466536	0	0.06562	1	0.614063973727422
1931	8	8785234	8785740	0.251438133234619	1.00575253293848	6033	53616	53619	4	71	0	0	0	-1.1143511138853	0.163440660548543	-1.27779177443384	0.04576	0.9999	0.614063973727422
1940	GroupUn29	47999	48000	-0.101608636115961	0.101608636115961	10713	94945	94945	1	30	0	0	0	0.210536962715227	0.210536962715227	0	0.1868	1	0.614063973727422
1941	5	13708064	13708065	-0.173311895506045	0.173311895506045	4188	36074	36074	1	10	0	0	0	0.191063323624902	0.191063323624902	0	0.2007	1	0.614063973727422
1942	8	7440883	7441155	-0.135704344776416	0.678521723882079	5931	52119	52123	5	22	0	0	0	1.60906095592077	1.70086223289391	-0.09180127697314	0.1486	1	0.614063973727422
1943	7	2378721	2378722	0.398800079931823	0.398800079931823	5100	44083	44083	1	11	0	0	0	-0.398800079931822	0	-0.398800079931822	0.0974	1	0.614063973727422
1944	1	26113620	26113621	-0.262245217648668	0.262245217648668	1205	10579	10579	1	19	0	0	0	-0.219020737938427	0	-0.219020737938427	0.1074	1	0.614063973727422
1945	11	13136339	13136340	-0.133130323009868	0.133130323009868	8035	71657	71657	1	9	0	0	0	0.133130323009872	0.133130323009872	0	0.1244	1	0.614063973727422
1948	14	9304393	9304394	-0.573826368618982	0.573826368618982	9522	84094	84094	1	21	0	0	0	0.594078173605371	0.594078173605371	0	0.09817	1	0.614063973727422
1952	12	10592798	10592799	0.214273156182888	0.214273156182888	8625	77427	77427	1	11	0	0	0	-0.214273155690891	0	-0.214273155690891	0.2093	1	0.614063973727422
1953	1	1271373	1271694	-0.133260952528068	0.666304762640341	60	405	409	5	18	0	0	0	0.927384334390004	0.999965064886269	-0.0725807304962649	0.1079	1	0.614063973727422
1954	11	13387774	13387775	-0.124416504869093	0.124416504869093	8073	72523	72523	1	47	0	0	0	0.177969386473281	0.177969386473281	0	0.09714	1	0.614063973727422
1955	15	6671804	6671805	-0.189496981159442	0.189496981159442	9911	87882	87882	1	25	0	0	0	0.1894969811567	0.1894969811567	0	0.1594	1	0.614063973727422
1959	8	7487889	7487939	0.336103827948771	1.68051913974386	5937	52203	52207	5	68	0	0	0	-1.97505359982662	0	-1.97505359982662	0.07275	1	0.614063973727422
1961	11	3102772	3103549	0.295967711470994	1.77580626882596	7598	67548	67553	6	17	0	0	0	-1.9364357827961	0	-1.9364357827961	0.06642	0.9999	0.614063973727422
1965	1	16784795	16784949	-0.180693406246446	0.542080218739338	789	7295	7297	3	23	0	0	0	0.578248246694765	0.578248246694765	0	0.1715	1	0.614063973727422
1969	2	12695021	12695404	-0.166836198144966	0.500508594434899	1977	16246	16248	3	30	0	0	0	0.530570561034249	0.530570561034249	0	0.1577	1	0.614063973727422
1979	GroupUn187	27910	27911	0.67350899330559	0.67350899330559	11299	100197	100197	1	8	0	0	0	-0.437671240532157	0	-0.437671240532157	0.1744	1	0.614063973727422
1984	13	9188393	9188415	-0.416257798978847	0.832515597957694	9072	79805	79806	2	9	0	0	0	0.832684108631396	0.832684108631396	0	0.07093	1	0.614063973727422
1988	11	788247	788248	0.128608598607175	0.128608598607175	7484	66714	66714	1	9	0	0	0	-0.257218055290397	0	-0.257218055290397	0.1763	1	0.614063973727422
1989	12	11305851	11306289	0.174063386965264	1.39250709572211	8655	77609	77616	8	67	0	0	0	-1.72230274732414	0.0668535747710916	-1.78915632209523	0.2083	1	0.614063973727422
1994	9	1613614	1613615	0.132761581168374	0.132761581168374	6325	56618	56618	1	23	0	0	0	-0.250752597130021	0	-0.250752597130021	0.0966	1	0.614063973727422
2005	3	4283924	4283925	-0.153358090854145	0.153358090854145	2425	20510	20510	1	24	0	0	0	0.334641225451443	0.334641225451443	0	0.09853	1	0.614063973727422
2006	8	8903724	8903725	-0.183836660087209	0.183836660087209	6049	54026	54026	1	28	0	0	0	0.197586680743472	0.197586680743472	0	0.1315	1	0.614063973727422
2007	GroupUn134	2807	2841	-0.262952117456922	0.525904234913845	11134	98792	98793	2	12	0	0	0	0.605673081685384	0.605673081685384	0	0.1595	1	0.614063973727422
2008	8	2426857	2427766	0.272071464031262	7.07385806481282	5654	49280	49305	26	26	0	0	0	-7.14536327161603	0	-7.14536327161603	0.1322	1	0.614063973727422
2009	15	9813631	9813644	0.279556787371831	0.559113574743663	10134	89689	89690	2	29	0	0	0	-0.575946458584764	0	-0.575946458584764	0.07837	1	0.614063973727422
2010	3	9997060	9998195	-0.218144239339978	1.74515391471983	2708	22674	22681	8	70	0	0	0	1.86613180207348	2.00784207579024	-0.141710273716753	0.01875	0.8171	0.614063973727422
2011	GroupUn26	76635	76959	0.299028546469232	0.598057092938465	10693	94748	94749	2	10	0	0	0	0.0389432188114976	0.425162051942681	-0.386218833131183	0.1187	1	0.614063973727422
2012	2	9506146	9506333	0.216463980571772	0.432927961143544	1819	15240	15241	2	18	0	0	0	-0.531477803811617	0	-0.531477803811617	0.1972	1	0.614063973727422
2025	4	4219158	4219159	-0.116954117746534	0.116954117746534	3089	25983	25983	1	13	0	0	0	0.164982483094665	0.164982483094665	0	0.1541	1	0.614063973727422
2027	2	15188287	15188288	0.35476320167397	0.35476320167397	2157	18096	18096	1	24	0	0	0	-0.444955655648146	0	-0.444955655648146	0.08217	1	0.614063973727422
2039	8	8763160	8763161	-0.156859630436275	0.156859630436275	6032	53578	53578	1	7	0	0	0	0.144020028900885	0.144020028900885	0	0.09688	1	0.614063973727422
2041	11	13320521	13320753	-0.182011414495552	1.45609131596441	8063	72284	72291	8	46	0	0	0	1.68758346112709	1.78549847292427	-0.0979150117971826	0.1314	1	0.614063973727422
2043	11	9346605	9346909	0.105442204990948	0.316326614972845	7810	69385	69387	3	27	0	0	0	-0.370210988596216	0	-0.370210988596216	0.2098	1	0.614063973727422
2045	11	8209155	8209367	-0.228840790851873	0.457681581703746	7744	68761	68762	2	11	0	0	0	0.216398230278916	0.330690654491944	-0.114292424213027	0.1223	1	0.614063973727422
2049	5	10009142	10009143	-0.146812561090906	0.146812561090906	3937	32750	32750	1	18	0	0	0	0.143551898272508	0.143551898272508	0	0.2101	1	0.614063973727422
2050	14	9369610	9369820	-0.403852393247928	0.807704786495857	9526	84198	84199	2	26	0	0	0	0.882588380328648	0.882588380328648	0	0.05136	1	0.614063973727422
2053	9	5155438	5155439	-0.190367998152823	0.190367998152823	6431	57370	57370	1	7	0	0	0	0.190367998152819	0.190367998152819	0	0.1662	1	0.614063973727422
2055	1	1263622	1264416	-0.274463927497345	0.823391782492036	59	357	359	3	55	0	0	0	0.796165492290721	0.796165492290721	0	0.1318	1	0.614063973727422
2064	7	2115517	2115750	0.21221151417239	0.848846056689559	5075	43652	43655	4	72	0	0	0	-0.385971253080409	0.327467084589359	-0.713438337669769	0.1751	1	0.614063973727422
2066	3	12910409	12910462	0.306752551253983	0.613505102507966	2853	23948	23949	2	20	0	0	0	-0.65349976705408	0	-0.65349976705408	0.02558	1	0.614063973727422
2081	14	7099404	7099484	-0.199061832131544	0.398123664263089	9387	82667	82668	2	11	0	0	0	0.502630111629693	0.502630111629693	0	0.1587	1	0.614063973727422
2082	GroupUn107	49487	49494	-0.116694032206332	0.233388064412663	11031	97854	97855	2	13	0	0	0	0.228693885528784	0.228693885528784	0	0.2052	1	0.614063973727422
2090	GroupUn63	9957	10287	0.246401908666712	0.739205726000135	10855	96202	96204	3	13	0	0	0	-0.560709954344269	0	-0.560709954344269	0.09238	1	0.614063973727422
2093	10	9230237	9230523	-0.127406604039517	1.01925283231613	7162	63346	63353	8	39	0	0	0	1.23424135941128	1.30085692107877	-0.0666155616674919	0.1545	1	0.614063973727422
2107	4	3606030	3606401	-0.167284313037285	0.501852939111856	3050	25575	25577	3	36	0	0	0	0.60116026275421	0.60116026275421	0	0.06947	1	0.614063973727422
2116	9	3922658	3923716	-0.235649118712623	3.29908766197672	6377	56786	56799	14	30	0	0	0	3.306470282983	3.58952138558263	-0.283051102599624	0.07236	0.9993	0.614063973727422
2122	1	338045	338046	0.345802127019263	0.345802127019263	16	81	81	1	34	0	0	0	-0.382925067339993	0	-0.382925067339993	0.157	1	0.614063973727422
2127	3	2106721	2106722	0.142185830604782	0.142185830604782	2294	19367	19367	1	20	0	0	0	-0.136092271292248	0	-0.136092271292248	0.1289	1	0.614063973727422
2129	11	10452923	10453034	-0.306188321716582	1.22475328686633	7849	69682	69685	4	53	0	0	0	1.22179803492053	1.22179803492053	0	0.1352	1	0.614063973727422
2132	14	5909106	5909181	0.12919200928756	0.258384018575119	9309	81821	81822	2	20	0	0	0	-0.498031639342933	0	-0.498031639342933	0.0784	1	0.614063973727422
2134	1	14569681	14569682	0.17179948001495	0.17179948001495	736	6929	6929	1	40	0	0	0	-0.331355659150052	0	-0.331355659150052	0.121	1	0.614063973727422
2135	3	12843127	12843128	0.113638264338316	0.113638264338316	2843	23855	23855	1	9	0	0	0	-0.172934970624764	0	-0.172934970624764	0.183	1	0.614063973727422
2140	4	339066	339121	0.139485108184621	0.278970216369241	2893	24383	24384	2	36	0	0	0	-0.280740483419847	0	-0.280740483419847	0.2093	1	0.614063973727422
2149	14	4567999	4568013	0.139439237492726	0.278878474985451	9253	81228	81229	2	19	0	0	0	-0.321237767397446	0	-0.321237767397446	0.1221	1	0.614063973727422
2153	11	8696992	8697171	-0.168357837360253	1.17850486152177	7767	68930	68936	7	20	0	0	0	1.27181094111835	1.29604786921143	-0.0242369280930845	0.196	1	0.614063973727422
2159	15	2604122	2604123	-0.219087079055315	0.219087079055315	9691	85986	85986	1	7	0	0	0	0.242853459110591	0.242853459110591	0	0.06369	1	0.614063973727422
2161	3	7303996	7304018	-0.13896423614395	0.2779284722879	2592	21610	21611	2	11	0	0	0	0.363802081673176	0.363802081673176	0	0.1173	1	0.614063973727422
2169	10	6338671	6338672	0.384570344449316	0.384570344449316	6956	61321	61321	1	33	0	0	0	-0.430516338937162	0	-0.430516338937162	0.139	1	0.614063973727422
2174	10	9592060	9592061	-0.302248067283259	0.302248067283259	7184	63448	63448	1	17	0	0	0	0.308205237462947	0.308205237462947	0	0.1876	1	0.614063973727422
2177	7	11630679	11630680	0.134425818272885	0.134425818272885	5432	46832	46832	1	8	0	0	0	-0.141869448210365	0	-0.141869448210365	0.1803	1	0.614063973727422
2182	7	7451875	7451990	0.141346683212915	0.424040049638744	5242	44971	44973	3	10	0	0	0	-0.291338269884545	0.134264064038246	-0.425602333922791	0.1701	1	0.614063973727422
2183	2	2365853	2365854	-0.161881683669389	0.161881683669389	1499	13115	13115	1	15	0	0	0	0.144271197397682	0.144271197397682	0	0.1024	1	0.614063973727422
2187	6	9151083	9151084	-0.204421602418721	0.204421602418721	4588	39898	39898	1	9	0	0	0	0.21565617546921	0.21565617546921	0	0.1852	1	0.614063973727422
2195	7	4841505	4841666	0.367797708709278	0.735595417418555	5185	44597	44598	2	8	0	0	0	0.0814482560275939	0.272638183084837	-0.191189927057243	0.0355	1	0.614063973727422
2196	14	4540547	4541087	0.260750726431391	0.521501452862781	9250	81160	81161	2	24	0	0	0	-0.552054890152028	0	-0.552054890152028	0.1064	1	0.614063973727422
2197	3	10921638	10922929	-0.260933644551107	1.82653551185775	2754	23050	23056	7	16	0	0	0	1.78984029947035	1.8600113069605	-0.0701710074901523	0.06773	0.9961	0.614063973727422
2200	11	2721739	2722182	0.287443257301123	1.43721628650561	7568	67215	67219	5	8	0	0	0	-1.54887114907335	0	-1.54887114907335	0.07979	1	0.614063973727422
2206	10	732396	732435	0.186710202914359	0.373420405828718	6782	60180	60181	2	9	0	0	0	-0.361176918139943	0	-0.361176918139943	0.147	1	0.614063973727422
2210	7	12534672	12534673	0.115224157231142	0.115224157231142	5460	47155	47155	1	38	0	0	0	-0.376100017858903	0	-0.376100017858903	0.1319	1	0.614063973727422
2224	1	4682687	4683136	0.138817746229792	0.416453238689375	217	2108	2110	3	26	0	0	0	-0.851755156748286	0	-0.851755156748286	0.06358	1	0.614063973727422
2232	16	1798722	1798723	0.311956013422489	0.311956013422489	10236	90572	90572	1	8	0	0	0	-0.311956013429176	0	-0.311956013429176	0.06522	1	0.614063973727422
2234	2	14963607	14964184	-0.210154188482659	0.840616753930638	2135	17812	17815	4	41	0	0	0	0.925748951213033	0.925748951213033	0	0.03835	0.999	0.614063973727422
2238	1	12347833	12347834	-0.176766483239168	0.176766483239168	598	5412	5412	1	32	0	0	0	0.421068618598583	0.421068618598583	0	0.14	1	0.614063973727422
2244	8	565104	565211	-0.149114135596911	0.447342406790734	5520	47683	47685	3	23	0	0	0	0.499583590095764	0.499583590095764	0	0.08178	1	0.614063973727422
2247	3	983212	983428	0.335495840809114	1.00648752242734	2222	18750	18752	3	7	0	0	0	-1.22468960594949	0	-1.22468960594949	0.05184	1	0.614063973727422
2254	14	747120	747988	-0.18271783249184	0.913589162459199	9121	80278	80282	5	32	0	0	0	1.50914039535727	1.50914039535727	0	0.1711	1	0.614063973727422
2259	12	11719214	11719215	-0.118775951509655	0.118775951509655	8678	77777	77777	1	14	0	0	0	0.302541014479828	0.302541014479828	0	0.06486	1	0.614063973727422
2263	16	1412629	1412630	0.100518972125489	0.100518972125489	10210	90304	90304	1	21	0	0	0	-0.190784594760191	0	-0.190784594760191	0.1727	1	0.614063973727422
2264	1	26153464	26153565	-0.242310517519906	0.969242070079625	1209	10663	10666	4	45	0	0	0	0.966828822054731	0.966828822054731	0	0.153	1	0.614063973727422
2265	12	8970457	8970466	-0.341653109615572	0.683306219231143	8546	76884	76885	2	16	0	0	0	0.692124801623734	0.692124801623734	0	0.1449	1	0.614063973727422
2268	11	10662956	10662957	-0.102228839160393	0.102228839160393	7864	69803	69803	1	18	0	0	0	0.107125029125183	0.107125029125183	0	0.1859	1	0.614063973727422
2280	14	2909696	2909868	-0.336118334324559	0.672236668649117	9193	80784	80785	2	7	0	0	0	0.670402541231796	0.670402541231796	0	0.1368	1	0.614063973727422
2299	5	9883227	9884145	0.215697695771002	0.862790783084008	3929	32569	32572	4	19	0	0	0	-0.958623404818722	0	-0.958623404818722	0.06009	0.999	0.614063973727422
2303	10	3521450	3521451	0.102118338038146	0.102118338038146	6849	60441	60441	1	10	0	0	0	-0.129585424701809	0	-0.129585424701809	0.2104	1	0.614063973727422
2306	GroupUn89	10488	10489	-0.154652528453112	0.154652528453112	10948	96994	96994	1	22	0	0	0	0.187823712866523	0.187823712866523	0	0.1835	1	0.614063973727422
2308	11	11474689	11475466	-0.178294889156183	0.891474445780915	7897	70052	70056	5	28	0	0	0	0.281507559729154	0.763004243330237	-0.481496683601082	0.1897	1	0.614063973727422
2327	14	4538812	4538846	0.698792454987484	1.39758490997497	9249	81158	81159	2	15	0	0	0	-1.40101988855076	0	-1.40101988855076	0.04354	1	0.614063973727422
2329	9	5167272	5167273	0.144686488697409	0.144686488697409	6432	57425	57425	1	55	0	0	0	-0.211939491390181	0	-0.211939491390181	0.1919	1	0.614063973727422
2330	9	265209	265210	-0.2954025957031	0.2954025957031	6293	56413	56413	1	28	0	0	0	0.29540259529154	0.29540259529154	0	0.1146	1	0.614063973727422
2333	8	13233887	13234930	-0.1635313184234	1.1447192289638	6264	56032	56038	7	13	0	0	0	1.42711597551443	1.55312723546326	-0.126011259948825	0.101	1	0.614063973727422
2334	9	9795891	9795892	0.130416356432936	0.130416356432936	6681	59393	59393	1	8	0	0	0	-0.314544145197427	0	-0.314544145197427	0.2014	1	0.614063973727422
2340	2	5399521	5400554	-0.332203682827569	1.66101841413784	1640	14155	14159	5	9	0	0	0	0.659530995382264	0.838204891741921	-0.178673896359657	0.1142	1	0.614063973727422
2345	16	4264556	4264604	0.108773527774511	0.217547055549021	10350	91632	91633	2	14	0	0	0	-0.124464275448544	0.154087437145292	-0.278551712593836	0.1479	1	0.614063973727422
2349	5	13395580	13395581	-0.182574632721981	0.182574632721981	4167	35837	35837	1	16	0	0	0	0.182574632721948	0.182574632721948	0	0.06342	1	0.614063973727422
2350	6	9370868	9370880	0.132062297279119	0.264124594558237	4616	40238	40239	2	15	0	0	0	-0.363317361892129	0	-0.363317361892129	0.1746	1	0.614063973727422
2351	7	10514577	10514629	0.134277188579449	0.268554377158898	5347	45810	45811	2	12	0	0	0	-0.410873938227752	0	-0.410873938227752	0.06023	1	0.614063973727422
2360	GroupUn64	57630	57631	-0.980495559807169	0.980495559807169	10864	96342	96342	1	18	0	0	0	0.202035453946017	0.202035453946017	0	0.1465	1	0.614063973727422
2364	6	6125396	6125756	0.10827243379256	0.216544867585119	4448	38551	38552	2	12	0	0	0	-0.268015558761674	0	-0.268015558761674	0.1073	1	0.614063973727422
2365	12	7161835	7162578	0.200241248449363	1.40168873914554	8436	75897	75903	7	29	0	0	0	-1.17460923855061	0.543130901677885	-1.71774014022849	0.0511	0.9992	0.614063973727422
2372	5	6165871	6166537	-0.170558301420624	0.682233205682496	3737	30856	30859	4	9	0	0	0	0.734267410177396	0.734267410177396	0	0.07542	1	0.614063973727422
2373	10	10104508	10104772	0.299483472139972	1.19793388855989	7248	64363	64366	4	39	0	0	0	-1.34997232245004	0	-1.34997232245004	0.02669	1	0.614063973727422
2405	11	12604888	12605715	0.209691688307687	1.6775335064615	7985	70868	70875	8	23	0	0	0	-1.54328196114715	0.216372730022528	-1.75965469116968	0.1637	1	0.614063973727422
2412	6	8857427	8857428	0.157048579379385	0.157048579379385	4577	39801	39801	1	30	0	0	0	-0.344123938747522	0	-0.344123938747522	0.1427	1	0.614063973727422
2413	10	5008895	5009442	-0.234449586699975	0.937798346799899	6901	60873	60876	4	18	0	0	0	1.01966262290304	1.01966262290304	0	0.1274	1	0.614063973727422
2418	GroupUn3	422405	422658	0.179278967169484	0.717115868677934	10497	92981	92984	4	47	0	0	0	-0.980755407826384	0	-0.980755407826384	0.1263	1	0.614063973727422
2421	5	12191854	12191934	0.19389448692864	0.581683460785921	4087	34875	34877	3	12	0	0	0	-0.622225762352624	0	-0.622225762352624	0.08851	1	0.614063973727422
2440	5	6768767	6769164	-0.265784716253932	1.32892358126966	3757	30928	30932	5	13	0	0	0	1.77744102800357	1.77744102800357	0	0.08062	1	0.614063973727422
2444	GroupUn180	35966	35967	-0.157459418322751	0.157459418322751	11278	100059	100059	1	11	0	0	0	0.17244443582387	0.17244443582387	0	0.2044	1	0.614063973727422
2448	11	13616526	13616677	0.111853516780719	0.335560550342158	8091	72828	72830	3	45	0	0	0	-0.367263045662392	0	-0.367263045662392	0.1587	1	0.614063973727422
2456	8	7864089	7864133	-0.107342129865646	0.214684259731291	5972	52584	52585	2	15	0	0	0	0.604621252867663	0.604621252867663	0	0.0671	1	0.614063973727422
2459	GroupUn3	419122	419896	0.155759386960828	0.467278160882483	10497	92963	92965	3	47	0	0	0	-0.745140919801709	0	-0.745140919801709	0.1476	1	0.614063973727422
2461	GroupUn12	78439	78575	-0.173660095229666	0.520980285688999	10597	93998	94000	3	26	0	0	0	0.578330511258554	0.578330511258554	0	0.1002	1	0.614063973727422
2466	GroupUn9	7280	7609	-0.198394963688954	0.595184891066861	10565	93771	93773	3	70	0	0	0	0.684705844259141	0.684705844259141	0	0.1221	1	0.614063973727422
2480	1	6397673	6397674	0.351595191193417	0.351595191193417	335	3019	3019	1	12	0	0	0	-0.359821156673113	0	-0.359821156673113	0.1539	1	0.614063973727422
2486	4	12447594	12447595	-0.418946190610256	0.418946190610256	3493	28845	28845	1	37	0	0	0	0.418955622664608	0.418955622664608	0	0.09398	1	0.614063973727422
2489	6	16938632	16939704	0.215396587011346	0.861586348045386	4921	42462	42465	4	32	0	0	0	-0.83133911629239	0	-0.83133911629239	0.04358	0.9855	0.614063973727422
2493	5	10293104	10293105	0.111054663910684	0.111054663910684	3953	33036	33036	1	30	0	0	0	-0.399704746049926	0	-0.399704746049926	0.1898	1	0.614063973727422
2497	8	3603608	3603614	-0.250182874839945	0.500365749679891	5734	50127	50128	2	23	0	0	0	0.501683344606591	0.501683344606591	0	0.08471	1	0.614063973727422
2519	10	11833799	11834138	0.216168179951099	0.648504539853298	7363	65471	65473	3	14	0	0	0	-0.671400081079731	0	-0.671400081079731	0.1973	1	0.614063973727422
2522	1	12117140	12117141	-0.199308691718645	0.199308691718645	579	5183	5183	1	48	0	0	0	0.305904046970158	0.305904046970158	0	0.18	1	0.614063973727422
2524	10	7318842	7319334	-0.203119524142198	0.609358572426593	7038	62227	62229	3	27	0	0	0	0.436211489585906	0.436211489585906	0	0.04946	1	0.614063973727422
2530	1	22311493	22312295	-0.134474662060863	1.61369594473036	1032	9579	9590	12	47	0	0	0	2.07927810427166	2.31386855086161	-0.23459044658995	0.194	1	0.614063973727422
2538	11	5114672	5114673	0.1982316944151	0.1982316944151	7653	67898	67898	1	44	0	0	0	-0.331046084111801	0	-0.331046084111801	0.1355	1	0.614063973727422
2544	11	11830755	11830756	-0.105525075812956	0.105525075812956	7926	70287	70287	1	22	0	0	0	0.242245497875256	0.242245497875256	0	0.1792	1	0.614063973727422
2550	8	2480331	2480418	0.131104924162604	0.393314772487813	5658	49360	49362	3	33	0	0	0	-0.481225415888316	0	-0.481225415888316	0.03399	1	0.614063973727422
2557	1	20068338	20068950	0.27576676984603	1.10306707938412	925	8589	8592	4	27	0	0	0	-1.20969692061734	0.0112771948042216	-1.22097411542156	0.1797	1	0.614063973727422
2568	5	13265071	13265072	0.116926405388609	0.116926405388609	4154	35751	35751	1	9	0	0	0	-0.161187509258148	0	-0.161187509258148	0.1922	1	0.614063973727422
2571	14	186919	186920	-0.20585933138524	0.20585933138524	9103	79958	79958	1	25	0	0	0	0.203272948224905	0.203272948224905	0	0.09176	1	0.614063973727422
2572	8	7831985	7832126	-0.155325366202789	0.776626831013945	5968	52499	52503	5	32	0	0	0	1.11838216738881	1.23216694205257	-0.113784774663763	0.1106	1	0.614063973727422
2590	GroupUn156	14256	14620	-0.142928392880387	0.285856785760775	11200	99231	99232	2	18	0	0	0	0.416817129460988	0.416817129460988	0	0.04824	1	0.614063973727422
2591	10	10047624	10047899	0.113041231585185	0.339123694755555	7240	64199	64201	3	36	0	0	0	-0.190463333341411	0.218892106392063	-0.409355439733474	0.1644	1	0.614063973727422
2599	2	9183559	9183896	-0.158040829056011	0.474122487168034	1797	14985	14987	3	14	0	0	0	0.709650038206575	0.709650038206575	0	0.1377	1	0.614063973727422
2601	6	16014921	16015070	-0.276676359911067	1.10670543964427	4827	41272	41275	4	27	0	0	0	1.36933183342793	1.36933183342793	0	0.1546	1	0.614063973727422
2606	8	13240040	13240041	0.149904159981783	0.149904159981783	6265	56058	56058	1	41	0	0	0	-0.238634961671149	0	-0.238634961671149	0.1314	1	0.614063973727422
2609	GroupUn97	35387	35388	-0.349518875324554	0.349518875324554	10984	97386	97386	1	13	0	0	0	0.349484889358051	0.349484889358051	0	0.1083	1	0.614063973727422
2611	5	10280047	10280048	-0.156257961892756	0.156257961892756	3950	32982	32982	1	13	0	0	0	0.225495492206784	0.225495492206784	0	0.2045	1	0.614063973727422
2614	8	8269742	8269999	-0.190262899538142	0.76105159815257	5992	52797	52800	4	47	0	0	0	0.980720519472359	1.0214554635728	-0.040734944100437	0.1501	1	0.614063973727422
2616	1	19439688	19440143	0.18660938678071	0.746437547122841	904	8529	8532	4	9	0	0	0	-0.749825912881814	0	-0.749825912881814	0.08717	1	0.614063973727422
2618	GroupUn101	7407	7503	-0.178543633443964	0.357087266887927	10994	97461	97462	2	23	0	0	0	0.387519003982399	0.387519003982399	0	0.1723	1	0.614063973727422
2628	4	10093673	10093950	0.303013710169002	0.606027420338004	3347	27681	27682	2	18	0	0	0	-0.479088411635785	0	-0.479088411635785	0.149	1	0.614063973727422
2629	3	1821707	1821708	-0.193175567429454	0.193175567429454	2279	19260	19260	1	11	0	0	0	0.193175567419684	0.193175567419684	0	0.1606	1	0.614063973727422
2633	4	6512270	6513451	-0.145296441406973	0.726482207034863	3205	26747	26751	5	9	0	0	0	0.738732275303148	0.738732275303148	0	0.1942	1	0.614063973727422
2637	13	708223	708224	0.185947575495236	0.185947575495236	8710	78145	78145	1	23	0	0	0	-0.189867059672191	0	-0.189867059672191	0.1825	1	0.614063973727422
2640	7	2008994	2009275	-0.278562508047941	1.3928125402397	5064	43551	43555	5	15	0	0	0	1.47600432854884	1.47600432854884	0	0.09511	1	0.614063973727422
2641	12	1574648	1574685	0.121556440761825	0.243112881523649	8257	74656	74657	2	38	0	0	0	-0.317127275442549	0	-0.317127275442549	0.0725	1	0.614063973727422
2642	7	10474829	10474860	0.138564711975075	0.27712942395015	5342	45710	45711	2	28	0	0	0	-0.273928938474057	0	-0.273928938474057	0.1865	1	0.614063973727422
2643	4	9534147	9534421	-0.125696993385943	0.37709098015783	3306	27317	27319	3	11	0	0	0	0.383997147112864	0.383997147112864	0	0.08898	1	0.614063973727422
2645	14	8702692	8702738	0.124055288660723	0.248110577321446	9482	83666	83667	2	12	0	0	0	-0.268636821929014	0	-0.268636821929014	0.1384	1	0.614063973727422
2649	1	23592824	23593032	-0.300034599071488	0.900103797214463	1090	9988	9990	3	13	0	0	0	0.878565465382991	0.878565465382991	0	0.1679	1	0.614063973727422
2650	8	7662922	7662923	-0.36186206131042	0.36186206131042	5956	52446	52446	1	12	0	0	0	0.347609322231337	0.347609322231337	0	0.1084	1	0.614063973727422
2656	11	11157943	11157944	0.136088049310377	0.136088049310377	7881	69911	69911	1	9	0	0	0	-0.232381106522491	0	-0.232381106522491	0.09828	1	0.614063973727422
2659	14	4601750	4601751	0.398350859133387	0.398350859133387	9260	81343	81343	1	11	0	0	0	-0.398350859133371	0	-0.398350859133371	0.06194	1	0.614063973727422
2661	1	14469145	14469230	0.117990378792783	0.235980757585566	723	6801	6802	2	59	0	0	0	-0.391397905266803	0	-0.391397905266803	0.1053	1	0.614063973727422
2663	1	3321497	3321656	-0.125009886438806	0.250019772877613	175	1820	1821	2	31	0	0	0	0.435689618573752	0.435689618573752	0	0.08249	1	0.614063973727422
2664	5	6076285	6076878	0.251912671645317	1.5114760298719	3729	30773	30778	6	11	0	0	0	-1.73342251214032	0	-1.73342251214032	0.1275	1	0.614063973727422
2665	8	52373	53340	-0.219025929492563	1.31415557695538	5505	47510	47515	6	73	0	0	0	0.99926914077016	1.0463002735375	-0.0470311327673427	0.09728	1	0.614063973727422
2668	14	9374974	9377258	0.256015469300453	1.28007734650226	9529	84202	84206	5	19	0	0	0	-1.50313591058184	0	-1.50313591058184	0.03011	0.7443	0.614063973727422
2674	4	9768138	9768139	-0.22757463064922	0.22757463064922	3332	27576	27576	1	41	0	0	0	0.23473345823909	0.23473345823909	0	0.08337	1	0.614063973727422
2679	5	13956672	13956691	-0.287550018342105	0.57510003668421	4219	36479	36480	2	9	0	0	0	0.786041540074602	0.786041540074602	0	0.1122	1	0.614063973727422
2680	2	5612053	5612075	-0.26565392492624	0.531307849852479	1656	14451	14452	2	15	0	0	0	0.552125135564307	0.552125135564307	0	0.2099	1	0.614063973727422
2689	GroupUn110	22047	22270	-0.143815871040863	0.287631742081726	11038	97928	97929	2	11	0	0	0	0.397300475974913	0.397300475974913	0	0.1888	1	0.614063973727422
2690	9	10209877	10210532	0.127397234768841	0.382191704306524	6712	59667	59669	3	9	0	0	0	-0.446113523414376	0	-0.446113523414376	0.1039	1	0.614063973727422
2692	2	3343131	3343345	-0.206306533631557	0.82522613452623	1551	13618	13621	4	12	0	0	0	0.486053032813988	0.55233631593404	-0.0662832831200515	0.09635	1	0.614063973727422
2703	11	8713193	8713194	0.467429813593804	0.467429813593804	7771	68989	68989	1	23	0	0	0	-0.467429813593802	0	-0.467429813593802	0.1202	1	0.614063973727422
2706	13	8968691	8968913	0.282245643029107	0.564491286058213	9068	79753	79754	2	37	0	0	0	-0.428039258552205	0	-0.428039258552205	0.2099	1	0.614063973727422
2709	4	3432097	3432124	0.127323273320805	0.254646546641611	3012	25294	25295	2	7	0	0	0	-0.267716103970878	0	-0.267716103970878	0.07491	1	0.614063973727422
2711	1	10926768	10926769	-0.124579052400122	0.124579052400122	535	4552	4552	1	22	0	0	0	0.118633123563271	0.118633123563271	0	0.2036	1	0.614063973727422
2717	5	4722322	4722323	0.243460360861365	0.243460360861365	3646	30030	30030	1	8	0	0	0	-0.236570803551291	0	-0.236570803551291	0.08789	1	0.614063973727422
2719	1	26687869	26687870	-0.108707727707905	0.108707727707905	1258	11230	11230	1	27	0	0	0	0.493043687032991	0.493043687032991	0	0.06605	1	0.614063973727422
2720	4	10551915	10552648	-0.197394577833352	0.986972889166758	3386	28092	28096	5	35	0	0	0	1.14485422081744	1.14485422081744	0	0.1513	1	0.614063973727422
2724	5	13893076	13893077	-0.109170493033875	0.109170493033875	4211	36376	36376	1	13	0	0	0	0.125416523786955	0.125416523786955	0	0.1952	1	0.614063973727422
2730	GroupUn36	403	404	0.307213491450505	0.307213491450505	10745	95212	95212	1	11	0	0	0	-0.306046513196303	0	-0.306046513196303	0.1078	1	0.614063973727422
2732	3	3442885	3443071	0.14557755505309	0.29115511010618	2379	20178	20179	2	22	0	0	0	-0.38140105217544	0	-0.38140105217544	0.07031	1	0.614063973727422
2737	1	27072439	27072440	0.166673648319451	0.166673648319451	1275	11396	11396	1	21	0	0	0	-0.364130118278763	0	-0.364130118278763	0.2061	1	0.614063973727422
2740	15	4372176	4372273	-0.366397228559934	1.0991916856798	9795	87042	87044	3	38	0	0	0	1.33743775262537	1.33743775262537	0	0.07195	1	0.614063973727422
2748	1	6648279	6648473	0.14811711954223	0.296234239084461	342	3125	3126	2	23	0	0	0	-0.349694490289136	0	-0.349694490289136	0.1596	1	0.614063973727422
2751	6	6108059	6108253	-0.217380986799769	0.652142960399306	4445	38472	38474	3	13	0	0	0	0.260607228364252	0.375398201845441	-0.114790973481188	0.1813	1	0.614063973727422
2757	3	4701920	4702117	0.126293871572568	0.378881614717703	2438	20569	20571	3	11	0	0	0	0.28429993333704	0.471234249754022	-0.186934316416981	0.0649	1	0.614063973727422
2759	8	6513476	6513492	0.15602517366193	0.312050347323861	5862	51112	51113	2	34	0	0	0	-0.38470599198557	0	-0.38470599198557	0.109	1	0.614063973727422
2767	3	6860660	6861367	0.162660661569689	1.62660661569689	2556	21234	21243	10	28	0	0	0	-2.00356243865891	0.0207564549673003	-2.02431889362621	0.2052	1	0.614063973727422
2785	8	8814279	8814280	0.128385239063701	0.128385239063701	6036	53779	53779	1	101	0	0	0	-0.183767161947199	0	-0.183767161947199	0.1267	1	0.614063973727422
2786	2	15317564	15317565	-0.208682542271769	0.208682542271769	2171	18267	18267	1	25	0	0	0	0.208739588470538	0.208739588470538	0	0.1649	1	0.614063973727422
2789	13	4633228	4633302	0.206663973024047	0.413327946048095	8929	79147	79148	2	9	0	0	0	-0.464054832028531	0	-0.464054832028531	0.1429	1	0.614063973727422
2801	1	13891156	13891157	-0.475673328148378	0.475673328148378	683	6325	6325	1	35	0	0	0	0.468357714138285	0.468357714138285	0	0.0583	1	0.614063973727422
2802	15	2497984	2497985	0.358286048214194	0.358286048214194	9673	85724	85724	1	8	0	0	0	-0.357987668746405	0	-0.357987668746405	0.1694	1	0.614063973727422
2806	16	3677340	3677919	-0.207443687577382	0.622331062732146	10305	91074	91076	3	15	0	0	0	0.627837265757982	0.627837265757982	0	0.04922	0.9999	0.614063973727422
2809	2	4949297	4949476	-0.132348067954923	0.264696135909845	1613	13952	13953	2	17	0	0	0	0.676581578690297	0.676581578690297	0	0.1621	1	0.614063973727422
2811	1	6126174	6126175	0.108996296751924	0.108996296751924	317	2822	2822	1	14	0	0	0	-0.108996296750177	0	-0.108996296750177	0.2093	1	0.614063973727422
2825	8	8824227	8824372	-0.265656744519941	0.796970233559824	6039	53821	53823	3	12	0	0	0	0.959050363043768	0.959050363043768	0	0.08199	1	0.614063973727422
2826	5	4985346	4985359	-0.193295287611287	0.386590575222574	3669	30356	30357	2	22	0	0	0	0.688569178974776	0.688569178974776	0	0.08113	1	0.614063973727422
2830	5	7576473	7576501	0.207454078841216	0.414908157682432	3809	31743	31744	2	39	0	0	0	-0.433861803427719	0	-0.433861803427719	0.08453	1	0.614063973727422
2842	5	10275096	10275181	0.129431167301427	0.258862334602854	3949	32965	32966	2	7	0	0	0	-0.262802820168789	0	-0.262802820168789	0.1123	1	0.614063973727422
2850	2	14496083	14496084	0.169623458796343	0.169623458796343	2088	17066	17066	1	7	0	0	0	-0.181997232917442	0	-0.181997232917442	0.1041	1	0.614063973727422
2851	6	15827708	15827709	-0.315825441392294	0.315825441392294	4818	41099	41099	1	22	0	0	0	0.344858090793815	0.344858090793815	0	0.123	1	0.614063973727422
2852	9	4086190	4086191	0.122334856124188	0.122334856124188	6385	56864	56864	1	14	0	0	0	-0.158719621962061	0	-0.158719621962061	0.2053	1	0.614063973727422
2855	11	13321582	13321679	0.111232004761154	0.444928019044616	8063	72297	72300	4	46	0	0	0	-0.549148957746066	0	-0.549148957746066	0.1182	1	0.614063973727422
2857	5	1318019	1318030	-0.116884338658366	0.233768677316733	3553	29474	29475	2	61	0	0	0	0.885381111995391	0.885381111995391	0	0.0273	1	0.614063973727422
2863	16	6513537	6513538	-0.194762566316805	0.194762566316805	10458	92731	92731	1	37	0	0	0	0.259930237188642	0.259930237188642	0	0.14	1	0.614063973727422
2884	6	16098330	16099026	-1.20174216521851	2.40348433043703	4838	41470	41471	2	16	0	0	0	0.0291011632751979	0.307557707781854	-0.278456544506656	0.1585	1	0.614063973727422
2897	1	22300757	22301764	-0.151344176605099	1.51344176605099	1030	9536	9545	10	42	0	0	0	2.40275006978204	2.57486179770164	-0.172111727919603	0.04744	0.9927	0.614063973727422
2898	12	1089768	1090063	0.160235618954721	0.320471237909442	8237	74515	74516	2	15	0	0	0	0.171492054685178	0.435126207028627	-0.263634152343449	0.1478	1	0.614063973727422
2901	1	4748992	4749272	0.43757291146563	0.875145822931259	229	2230	2231	2	8	0	0	0	-0.0615357569266265	0.129626661928198	-0.191162418854825	0.17	1	0.614063973727422
2905	8	3656807	3656813	-0.153821400619078	0.307642801238156	5738	50186	50187	2	21	0	0	0	0.555089369960486	0.555089369960486	0	0.186	1	0.614063973727422
2906	1	22770043	22770044	0.455026523727855	0.455026523727855	1057	9910	9910	1	14	0	0	0	-0.455026523727848	0	-0.455026523727848	0.173	1	0.614063973727422
2907	8	3891350	3891497	0.245439865590745	0.490879731181491	5753	50319	50320	2	11	0	0	0	-0.676270046237505	0	-0.676270046237505	0.2095	1	0.614063973727422
2916	15	6229851	6230146	0.270458524876184	0.540917049752368	9884	87585	87586	2	19	0	0	0	-0.616451668333207	0	-0.616451668333207	0.09886	1	0.614063973727422
2924	9	5196036	5196484	0.127679966863023	0.255359933726047	6439	57507	57508	2	39	0	0	0	-0.314208611740597	0	-0.314208611740597	0.1472	1	0.614063973727422
2925	10	9619145	9619166	-0.128420073846399	0.256840147692799	7191	63525	63526	2	11	0	0	0	0.383780499377931	0.383780499377931	0	0.0484	1	0.614063973727422
2928	3	11988691	11988708	0.2699657096742	0.539931419348401	2808	23521	23522	2	40	0	0	0	-0.694105797638124	0	-0.694105797638124	0.06088	1	0.614063973727422
2931	8	9106296	9106761	-0.157058346319672	1.25646677055738	6057	54102	54109	8	46	0	0	0	1.10956140902722	1.2143500010859	-0.104788592058682	0.2035	1	0.614063973727422
2933	GroupUn50	13609	13709	0.120294652098598	0.240589304197196	10802	95730	95731	2	16	0	0	0	-0.247170019344691	0	-0.247170019344691	0.09012	1	0.614063973727422
2935	1	17683731	17683983	-0.435716114315659	0.871432228631317	857	8064	8065	2	11	0	0	0	-0.0110566715597241	0.212537330471785	-0.223594002031509	0.06008	1	0.614063973727422
2941	2	10969803	10969804	0.103042450913785	0.103042450913785	1893	15821	15821	1	16	0	0	0	-0.166987504005416	0	-0.166987504005416	0.1401	1	0.614063973727422
2951	3	4287740	4288868	-0.162336586362768	0.974019518176608	2425	20527	20532	6	24	0	0	0	0.435958955645006	0.619204919956652	-0.183245964311646	0.1033	0.9999	0.614063973727422
2957	4	12459405	12459474	-0.136402286189785	0.272804572379569	3494	28911	28912	2	51	0	0	0	0.554987218469343	0.554987218469343	0	0.1751	1	0.614063973727422
2958	8	7074041	7074226	-0.223690959555627	0.447381919111255	5917	51997	51998	2	41	0	0	0	0.626284934761785	0.626284934761785	0	0.04345	1	0.614063973727422
2963	6	15999269	15999270	0.10588874958068	0.10588874958068	4826	41205	41205	1	76	0	0	0	-0.254598293009974	0	-0.254598293009974	0.1785	1	0.614063973727422
2965	5	10294727	10294728	0.102718458968116	0.102718458968116	3953	33042	33042	1	30	0	0	0	-0.35999712066942	0	-0.35999712066942	0.1842	1	0.614063973727422
2974	5	11308185	11308186	-0.146843246622957	0.146843246622957	4012	33559	33559	1	47	0	0	0	0.186639613117535	0.186639613117535	0	0.1921	1	0.614063973727422
2975	12	8671395	8671923	-0.212789373581994	0.851157494327977	8513	76526	76529	4	10	0	0	0	0.713294648148115	0.898434007773657	-0.185139359625542	0.1389	1	0.614063973727422
2981	12	11481478	11481526	0.110441884206023	0.331325652618068	8666	77716	77718	3	25	0	0	0	-0.881911563925232	0	-0.881911563925232	0.1565	1	0.614063973727422
2984	4	9587542	9587690	0.143395332816498	0.430185998449495	3311	27349	27351	3	10	0	0	0	-0.511776312323705	0	-0.511776312323705	0.05299	1	0.614063973727422
2995	2	14241185	14241685	0.195033426286362	0.780133705145447	2067	16889	16892	4	18	0	0	0	-1.08351292061251	0	-1.08351292061251	0.1616	1	0.614063973727422
2998	1	14448426	14448968	0.291016953543291	0.582033907086581	722	6746	6747	2	8	0	0	0	-0.601740428894954	0	-0.601740428894954	0.1007	1	0.614063973727422
2999	6	8863213	8863214	0.207386134988489	0.207386134988489	4580	39820	39820	1	59	0	0	0	-0.347429991611953	0	-0.347429991611953	0.1774	1	0.614063973727422
3010	1	24735382	24735383	0.358506982004077	0.358506982004077	1155	10446	10446	1	9	0	0	0	-0.36242806286931	0	-0.36242806286931	0.07115	1	0.614063973727422
3019	11	1789282	1789458	-0.366635134584737	0.733270269169473	7534	67106	67107	2	16	0	0	0	0.0508340208391445	0.217056424763503	-0.166222403924358	0.1993	1	0.614063973727422
3024	11	11889582	11889619	-0.168125190509567	0.336250381019135	7935	70414	70415	2	18	0	0	0	0.344137567757125	0.344137567757125	0	0.1444	1	0.614063973727422
3025	1	4638242	4638368	-0.262126079113423	0.524252158226846	206	1951	1952	2	12	0	0	0	0.613111868148391	0.613111868148391	0	0.2074	1	0.614063973727422
3031	9	6415375	6416335	0.116796297992145	0.467185191968579	6516	58478	58481	4	42	0	0	0	-0.539156572179458	0	-0.539156572179458	0.194	1	0.614063973727422
3032	5	11324694	11324738	0.194600323841872	0.389200647683744	4013	33614	33615	2	10	0	0	0	-0.396561585369594	0	-0.396561585369594	0.08436	1	0.614063973727422
3033	14	9297315	9297415	0.111996291760177	0.33598887528053	9521	84083	84085	3	22	0	0	0	-0.639670282838075	0	-0.639670282838075	0.07747	1	0.614063973727422
3042	1	3230519	3230520	0.203532891215322	0.203532891215322	171	1761	1761	1	21	0	0	0	-0.381471686011177	0	-0.381471686011177	0.07877	1	0.614063973727422
3052	4	2695191	2695195	0.27533244718252	0.550664894365039	2965	24991	24992	2	12	0	0	0	-0.565321523095429	0	-0.565321523095429	0.1103	1	0.614063973727422
3060	9	6334695	6334696	0.107680732670039	0.107680732670039	6500	58244	58244	1	27	0	0	0	-0.147638935317032	0	-0.147638935317032	0.1567	1	0.614063973727422
3061	1	3139537	3139707	-0.25371268404909	1.52227610429454	166	1704	1709	6	16	0	0	0	1.45261421135955	1.45261421135955	0	0.0868	1	0.614063973727422
3065	1	8071821	8071997	0.144653183480429	0.289306366960859	414	3722	3723	2	22	0	0	0	0.234672778850174	0.375036630666544	-0.14036385181637	0.1342	1	0.614063973727422
3069	15	1102324	1102390	0.164968818479595	0.494906455438786	9603	85039	85041	3	14	0	0	0	-0.444506348075248	0	-0.444506348075248	0.1659	1	0.614063973727422
3071	10	11846975	11846976	0.110644452878249	0.110644452878249	7365	65495	65495	1	9	0	0	0	-0.267151198437371	0	-0.267151198437371	0.1319	1	0.614063973727422
3072	1	8966562	8966872	-0.258462045851683	0.775386137555048	442	3877	3879	3	33	0	0	0	0.99298188822404	0.99298188822404	0	0.1057	1	0.614063973727422
3081	15	3669737	3669738	-0.130717899065703	0.130717899065703	9738	86452	86452	1	26	0	0	0	0.181208563435173	0.181208563435173	0	0.1937	1	0.614063973727422
3084	10	12044618	12045356	0.230128254759927	1.15064127379963	7376	65665	65669	5	43	0	0	0	-1.54072421524565	0	-1.54072421524565	0.1322	1	0.614063973727422
3087	6	7623820	7623821	-0.206527315141183	0.206527315141183	4538	39616	39616	1	16	0	0	0	0.292064331238509	0.292064331238509	0	0.1267	1	0.614063973727422
3094	16	4584519	4585722	-0.222455272123292	1.33473163273975	10383	91979	91984	6	45	0	0	0	1.30227832516644	1.56537259790922	-0.263094272742783	0.02854	0.9139	0.614063973727422
3097	7	6727634	6727635	-0.151769087520835	0.151769087520835	5231	44905	44905	1	31	0	0	0	0.294932145298197	0.294932145298197	0	0.2059	1	0.614063973727422
3100	1	17675606	17675619	0.161735226263432	0.485205678790297	855	8027	8029	3	21	0	0	0	-0.499334061158566	0	-0.499334061158566	0.03276	1	0.614063973727422
3101	7	11165175	11165176	-0.18403409244279	0.18403409244279	5386	46173	46173	1	23	0	0	0	0.185851532086839	0.185851532086839	0	0.1448	1	0.614063973727422
3103	6	5957677	5958306	-0.285708583816138	1.14283433526455	4423	38255	38258	4	10	0	0	0	0.661595300953487	0.870840911128524	-0.209245610175037	0.1273	1	0.614063973727422
3111	2	15313348	15313447	-0.105220458216303	0.42088183286521	2170	18253	18256	4	22	0	0	0	0.202965376889676	0.570615628103074	-0.367650251213398	0.2044	1	0.614063973727422
3113	14	639468	639982	-1.88955633744092	3.77911267488184	9112	80155	80156	2	30	0	0	0	0.430977787652143	0.430977787652143	0	0.1961	1	0.614063973727422
3115	11	13187798	13188374	0.228100942524348	1.82480754019479	8042	71863	71870	8	53	0	0	0	-1.57881257036905	0.554211422587464	-2.13302399295652	0.02142	0.9783	0.614063973727422
3119	2	14536072	14536208	-0.160577429029344	0.642309716117375	2093	17142	17145	4	33	0	0	0	1.10630809275867	1.10630809275867	0	0.1735	1	0.614063973727422
3121	8	9674265	9674266	0.122950684074979	0.122950684074979	6082	54226	54226	1	11	0	0	0	-0.161050689622488	0	-0.161050689622488	0.1884	1	0.614063973727422
3126	3	2545622	2545937	0.242703723467078	0.970814893868313	2331	19786	19789	4	14	0	0	0	-1.03104119365507	0	-1.03104119365507	0.0916	1	0.614063973727422
3141	8	10532441	10532442	-0.12674882910661	0.12674882910661	6126	54676	54676	1	21	0	0	0	0.25220903168579	0.25220903168579	0	0.07324	1	0.614063973727422
3144	5	6068058	6068059	0.100702994634979	0.100702994634979	3727	30739	30739	1	33	0	0	0	-0.11515287559718	0	-0.11515287559718	0.1646	1	0.614063973727422
3147	11	13137763	13137805	-0.175381266970633	0.526143800911899	8035	71663	71665	3	9	0	0	0	0.511565908297916	0.511565908297916	0	0.1882	1	0.614063973727422
3152	5	7287783	7287885	-0.217449996468991	0.652349989406974	3786	31316	31318	3	34	0	0	0	0.775787945119175	0.775787945119175	0	0.0846	1	0.614063973727422
3157	16	4029846	4030327	0.186020826627166	0.558062479881497	10335	91512	91514	3	51	0	0	0	-0.857873782462954	0	-0.857873782462954	0.08775	1	0.614063973727422
3158	8	13339122	13339123	-0.212230439504554	0.212230439504554	6271	56113	56113	1	7	0	0	0	0.228548298831459	0.228548298831459	0	0.07209	1	0.614063973727422
3161	GroupUn160	39646	39984	-0.197681277578819	0.593043832736458	11223	99513	99515	3	15	0	0	0	0.706918554607308	0.706918554607308	0	0.158	1	0.614063973727422
3165	6	6048071	6048390	-0.224851154530288	1.12425577265144	4437	38393	38397	5	10	0	0	0	1.01019283846153	1.01019283846153	0	0.1551	1	0.614063973727422
3166	8	6547204	6547377	-0.233246292495591	0.699738877486772	5870	51201	51203	3	7	0	0	0	0.698376456780536	0.698376456780536	0	0.1629	1	0.614063973727422
3167	GroupUn22	5114	5115	0.151148552467557	0.151148552467557	10651	94410	94410	1	29	0	0	0	-0.163128650828131	0	-0.163128650828131	0.1214	1	0.614063973727422
3176	11	11846004	11846259	0.111401308271631	0.557006541358154	7929	70360	70364	5	46	0	0	0	-0.583464174555075	0.101634018636	-0.685098193191075	0.05903	1	0.614063973727422
3179	4	4621510	4621511	0.311739545529236	0.311739545529236	3109	26179	26179	1	10	0	0	0	-0.311739545492009	0	-0.311739545492009	0.1125	1	0.614063973727422
3180	15	9951513	9951514	0.100155350935163	0.100155350935163	10155	89880	89880	1	72	0	0	0	-0.351833690038124	0	-0.351833690038124	0.1379	1	0.614063973727422
3186	9	7028635	7028636	-0.179131211624241	0.179131211624241	6559	58927	58927	1	14	0	0	0	0.179632009236662	0.179632009236662	0	0.1694	1	0.614063973727422
3188	15	7913570	7913571	-0.203657440620495	0.203657440620495	10006	88618	88618	1	38	0	0	0	0.203674230501761	0.203674230501761	0	0.08592	1	0.614063973727422
3193	GroupUn14	37521	37597	-0.326700038985339	0.980100116956017	10610	94141	94143	3	17	0	0	0	0.980689524472074	0.980689524472074	0	0.0344	1	0.614063973727422
3203	16	6532453	6532751	-0.184263942208557	0.552791826625671	10461	92760	92762	3	12	0	0	0	0.81246240103475	0.81246240103475	0	0.1626	1	0.614063973727422
3209	2	14926041	14926213	0.114297324506181	0.571486622530906	2130	17701	17705	5	32	0	0	0	-0.6135308720741	0	-0.6135308720741	0.208	1	0.614063973727422
3211	3	3614820	3617307	-0.25870627764475	4.91541927525024	2387	20275	20293	19	20	0	0	0	4.97888516268419	5.00674296007121	-0.0278577973870122	0.03549	0.7724	0.614063973727422
3217	3	3441288	3441289	0.216622169094828	0.216622169094828	2379	20161	20161	1	22	0	0	0	-0.328405477105653	0	-0.328405477105653	0.2023	1	0.614063973727422
3220	8	7052126	7052520	-0.137789914333088	1.24010922899779	5913	51889	51897	9	81	0	0	0	1.62049739330081	1.8908911384438	-0.270393745142995	0.1296	1	0.614063973727422
3222	8	7068810	7068835	0.31144329622439	0.622886592448779	5916	51959	51960	2	14	0	0	0	-0.620336557045481	0	-0.620336557045481	0.1152	1	0.614063973727422
3229	3	7389960	7389961	0.220307917014575	0.220307917014575	2604	21768	21768	1	32	0	0	0	-0.309707758424728	0	-0.309707758424728	0.1793	1	0.614063973727422
3232	6	18342269	18342270	-0.11387905296867	0.11387905296867	4989	42874	42874	1	51	0	0	0	0.431775545856556	0.431775545856556	0	0.1815	1	0.614063973727422
3234	10	7301135	7301136	-0.124758733683949	0.124758733683949	7034	62206	62206	1	21	0	0	0	0.347239482725178	0.347239482725178	0	0.09351	1	0.614063973727422
3239	3	7202974	7202975	-0.212798580675852	0.212798580675852	2578	21440	21440	1	17	0	0	0	0.23663141803171	0.23663141803171	0	0.07733	1	0.614063973727422
3242	GroupUn131	72410	72427	-0.314544857395343	0.629089714790686	11130	98748	98749	2	23	0	0	0	-0.703559043988186	0	-0.703559043988186	0.05221	1	0.614063973727422
3246	11	5203429	5203430	-0.147593426387085	0.147593426387085	7659	68080	68080	1	34	0	0	0	0.319449756503869	0.319449756503869	0	0.1707	1	0.614063973727422
3249	5	13273834	13273835	-0.106343253268305	0.106343253268305	4156	35768	35768	1	28	0	0	0	0.260091217996336	0.260091217996336	0	0.1576	1	0.614063973727422
3250	11	13263396	13263432	0.230670971745771	0.461341943491542	8057	72137	72138	2	53	0	0	0	-0.623211667135407	0	-0.623211667135407	0.08395	1	0.614063973727422
3254	3	9988738	9988751	0.340612513564227	0.681225027128454	2707	22633	22634	2	39	0	0	0	-0.774835761826567	0	-0.774835761826567	0.06445	1	0.614063973727422
3255	1	1531224	1531621	-0.147679496487986	0.295358992975972	79	696	697	2	33	0	0	0	0.32996870642706	0.32996870642706	0	0.1733	1	0.614063973727422
3260	5	10369890	10369891	-0.34150990478229	0.34150990478229	3961	33133	33133	1	13	0	0	0	0.349930110419597	0.349930110419597	0	0.0883	1	0.614063973727422
3269	15	3307450	3307930	-0.2427224879949	1.6990574159643	9721	86310	86316	7	14	0	0	0	1.11171216913263	1.5577463600997	-0.446034190967062	0.1628	1	0.614063973727422
3279	8	2919742	2919743	-0.270927118518413	0.270927118518413	5703	49865	49865	1	8	0	0	0	0.27695210384149	0.27695210384149	0	0.1602	1	0.614063973727422
3281	10	11381045	11382446	-0.126426339573974	1.64354241446167	7344	65127	65139	13	17	0	0	0	1.82443636907225	2.21689314191301	-0.392456772840753	0.1853	1	0.614063973727422
3293	2	2380521	2380522	0.189603614739186	0.189603614739186	1505	13152	13152	1	22	0	0	0	-0.181921313716781	0	-0.181921313716781	0.1243	1	0.614063973727422
3294	5	6140288	6140479	-0.230515113600765	0.46103022720153	3733	30800	30801	2	16	0	0	0	0.460881613356551	0.460881613356551	0	0.03654	1	0.614063973727422
3295	3	7314664	7314672	0.17954042416813	0.359080848336259	2595	21628	21629	2	7	0	0	0	-0.353937534264559	0	-0.353937534264559	0.144	1	0.614063973727422
3304	13	1430378	1430379	-0.288774985207402	0.288774985207402	8754	78402	78402	1	8	0	0	0	0.332145913620796	0.332145913620796	0	0.06421	1	0.614063973727422
3306	15	3809040	3809170	0.194000837939	0.388001675877999	9766	86898	86899	2	11	0	0	0	-0.452409874949009	0	-0.452409874949009	0.08929	1	0.614063973727422
3308	8	12668748	12668772	0.18573602934115	0.55720808802345	6203	55323	55325	3	38	0	0	0	-0.901094885886201	0	-0.901094885886201	0.0703	1	0.614063973727422
3312	14	753171	753172	-0.108777684908135	0.108777684908135	9122	80305	80305	1	7	0	0	0	0.143983604642658	0.143983604642658	0	0.1558	1	0.614063973727422
3313	4	10146450	10146451	0.381054821865073	0.381054821865073	3354	27797	27797	1	30	0	0	0	-0.459592319724714	0	-0.459592319724714	0.07501	1	0.614063973727422
3314	8	13468831	13468832	-0.179460563024924	0.179460563024924	6279	56273	56273	1	23	0	0	0	0.265938107949152	0.265938107949152	0	0.2086	1	0.614063973727422
3317	13	7420659	7421305	0.18055760850829	0.541672825524871	9030	79518	79520	3	17	0	0	0	-0.718220667664858	0	-0.718220667664858	0.0169	0.932	0.614063973727422
3318	7	6384854	6384900	0.144520086640913	0.43356025992274	5229	44887	44889	3	10	0	0	0	-0.468758390413009	0	-0.468758390413009	0.1078	1	0.614063973727422
3324	6	12905787	12905788	0.251032679703599	0.251032679703599	4723	40616	40616	1	16	0	0	0	-0.207944930093604	0	-0.207944930093604	0.1418	1	0.614063973727422
3325	15	6237780	6237781	0.632128224037615	0.632128224037615	9885	87605	87605	1	15	0	0	0	-0.632128224087497	0	-0.632128224087497	0.07413	1	0.614063973727422
3326	15	9296373	9296374	-0.106753796135229	0.106753796135229	10086	89306	89306	1	11	0	0	0	0.403766555066237	0.403766555066237	0	0.206	1	0.614063973727422
3336	3	10412609	10413228	0.180865791696558	0.361731583393115	2729	22872	22873	2	12	0	0	0	-0.592173659568967	0	-0.592173659568967	0.1816	1	0.614063973727422
3337	7	1706458	1706459	-0.13929357458451	0.13929357458451	5048	43385	43385	1	22	0	0	0	0.392121080493516	0.392121080493516	0	0.1768	1	0.614063973727422
3344	4	4788793	4788794	-0.258055568598334	0.258055568598334	3131	26331	26331	1	7	0	0	0	0.258055568598297	0.258055568598297	0	0.1736	1	0.614063973727422
3349	1	17627233	17627234	0.101395804013854	0.101395804013854	845	7899	7899	1	17	0	0	0	-0.167533544857511	0	-0.167533544857511	0.06705	1	0.614063973727422
3351	6	511552	511662	-0.177648533826869	0.355297067653738	4273	37269	37270	2	13	0	0	0	0.490299482354363	0.490299482354363	0	0.159	1	0.614063973727422
3353	11	8060577	8060578	-0.11658218242095	0.11658218242095	7731	68568	68568	1	26	0	0	0	0.288483437855086	0.288483437855086	0	0.1396	1	0.614063973727422
3354	2	9540984	9540985	0.105523221882896	0.105523221882896	1826	15393	15393	1	22	0	0	0	-0.11891230925356	0	-0.11891230925356	0.1958	1	0.614063973727422
3359	GroupUn126	68496	68499	0.100205732601327	0.200411465202654	11102	98523	98524	2	63	0	0	0	-0.641786719035523	0	-0.641786719035523	0.1194	1	0.614063973727422
3381	11	556082	556794	0.124306674058571	0.372920022175712	7472	66592	66594	3	22	0	0	0	-0.439979199457508	0	-0.439979199457508	0.1338	1	0.614063973727422
3392	3	11723319	11723476	-0.215451370925366	0.430902741850732	2793	23364	23365	2	24	0	0	0	0.723033812806524	0.723033812806524	0	0.09105	1	0.614063973727422
3393	5	12397074	12398979	-0.201436728645882	2.2158040151047	4112	35160	35170	11	25	0	0	0	1.31522465518568	1.87906770743919	-0.563843052253511	0.164	0.9999	0.614063973727422
3399	15	2353324	2353325	-0.272871829380043	0.272871829380043	9667	85645	85645	1	11	0	0	0	0.27708349382746	0.27708349382746	0	0.06161	1	0.614063973727422
3403	12	8098889	8099079	0.144581146484911	0.289162292969821	8482	76195	76196	2	22	0	0	0	-0.335878827538651	0	-0.335878827538651	0.1077	1	0.614063973727422
3411	1	26654221	26654227	-0.177803036444798	0.355606072889595	1250	11126	11127	2	11	0	0	0	0.363886720333282	0.363886720333282	0	0.2051	1	0.614063973727422
3415	GroupUn14	39343	39397	0.253383394013796	0.760150182041389	10610	94150	94152	3	17	0	0	0	-0.9500270171707	0	-0.9500270171707	0.1306	1	0.614063973727422
3418	14	5283787	5283788	-0.112691139682044	0.112691139682044	9289	81581	81581	1	14	0	0	0	0.190056784408771	0.190056784408771	0	0.09207	1	0.614063973727422
3419	1	22289088	22289240	-0.127461796712838	0.509847186851351	1029	9486	9489	4	34	0	0	0	0.60711503537913	0.60711503537913	0	0.1699	1	0.614063973727422
3421	1	26274430	26274470	0.106634723435858	0.213269446871715	1229	10880	10881	2	25	0	0	0	-0.808458823911835	0	-0.808458823911835	0.1384	1	0.614063973727422
3423	2	13125592	13125670	0.177252185145543	0.709008740582173	2002	16541	16544	4	43	0	0	0	-0.81458999663711	0	-0.81458999663711	0.1158	1	0.614063973727422
3424	1	1537632	1537633	0.267243746953002	0.267243746953002	79	720	720	1	33	0	0	0	-0.267243747007558	0	-0.267243747007558	0.06205	1	0.614063973727422
3426	2	14140106	14140107	-0.13369995784723	0.13369995784723	2057	16806	16806	1	10	0	0	0	0.142991856293431	0.142991856293431	0	0.1562	1	0.614063973727422
3433	7	3486347	3486348	0.291178482821425	0.291178482821425	5151	44359	44359	1	9	0	0	0	-0.405467194362074	0	-0.405467194362074	0.07904	1	0.614063973727422
3449	2	14643172	14643216	-0.108476014163446	0.216952028326891	2108	17428	17429	2	19	0	0	0	0.442391176994341	0.442391176994341	0	0.06163	1	0.614063973727422
3451	14	4564136	4564137	-0.146040583690351	0.146040583690351	9252	81209	81209	1	11	0	0	0	0.175627855889805	0.175627855889805	0	0.1907	1	0.614063973727422
3452	5	10268846	10269373	0.259584093879881	1.55750456327929	3948	32936	32941	6	45	0	0	0	-1.58481035316914	0	-1.58481035316914	0.08572	1	0.614063973727422
3454	GroupUn126	80640	81021	0.426470590739665	1.70588236295866	11103	98579	98582	4	22	0	0	0	-1.46550230730315	0	-1.46550230730315	0.09205	1	0.614063973727422
3460	6	9940578	9940755	0.302037620549528	1.51018810274764	4640	40325	40329	5	11	0	0	0	-1.47486386651117	0.0501446279319185	-1.52500849444309	0.05938	1	0.614063973727422
3462	14	8481557	8482052	-0.12489497028715	0.499579881148599	9461	83340	83343	4	13	0	0	0	0.799328441008457	0.799328441008457	0	0.1073	1	0.614063973727422
3469	8	1625797	1625798	-0.279296308681613	0.279296308681613	5559	48012	48012	1	12	0	0	0	-0.0886809124875383	0	-0.0886809124875383	0.1242	1	0.614063973727422
3471	14	7266589	7266590	-0.267751876059764	0.267751876059764	9394	82682	82682	1	8	0	0	0	0.274068654324956	0.274068654324956	0	0.07414	1	0.614063973727422
3475	11	10448083	10448593	0.215732796875152	0.647198390625455	7849	69665	69667	3	53	0	0	0	-0.687720282668324	0	-0.687720282668324	0.1932	1	0.614063973727422
3477	12	8835164	8835165	0.171695428714476	0.171695428714476	8531	76714	76714	1	7	0	0	0	-0.17833639572924	0	-0.17833639572924	0.1888	1	0.614063973727422
3482	GroupUn160	37041	37527	0.168114772766786	0.336229545533571	11223	99505	99506	2	15	0	0	0	-0.133643411031852	0.0691499018454624	-0.202793312877314	0.2069	1	0.614063973727422
3486	15	3768075	3768303	0.21564749685031	0.431294993700621	9759	86833	86834	2	18	0	0	0	-0.419001467799982	0	-0.419001467799982	0.05186	1	0.614063973727422
3489	4	2690536	2690537	0.3071883879983	0.3071883879983	2964	24977	24977	1	14	0	0	0	-0.302590173097906	0	-0.302590173097906	0.1766	1	0.614063973727422
3493	GroupUn6	229401	229402	-0.292923667757777	0.292923667757777	10558	93690	93690	1	69	0	0	0	0.279296590014278	0.279296590014278	0	0.202	1	0.614063973727422
3497	4	11125027	11125028	-0.192942145640966	0.192942145640966	3416	28266	28266	1	10	0	0	0	0.224634503204456	0.224634503204456	0	0.09293	1	0.614063973727422
3502	11	11765178	11765179	0.28580418993966	0.28580418993966	7921	70196	70196	1	32	0	0	0	-0.280364338879166	0	-0.280364338879166	0.1982	1	0.614063973727422
3503	7	12531652	12532715	-0.29771979129232	1.19087916516928	5460	47142	47145	4	38	0	0	0	1.15658127237846	1.15658127237846	0	0.1067	1	0.614063973727422
3505	1	10732276	10732382	-0.111242035314723	0.444968141258891	507	4177	4180	4	23	0	0	0	0.570628016065914	0.724855037146079	-0.154227021080165	0.1877	1	0.614063973727422
3507	6	6129577	6130710	-0.459697667271025	1.37909300181308	4449	38570	38572	3	12	0	0	0	-0.107237916828848	0.167125805943849	-0.274363722772696	0.1101	1	0.614063973727422
3509	14	8468644	8468660	-0.110732431094583	0.221464862189167	9460	83324	83325	2	28	0	0	0	0.34977551836497	0.34977551836497	0	0.2077	1	0.614063973727422
3517	15	2342139	2342140	-0.104087128130341	0.104087128130341	9663	85609	85609	1	23	0	0	0	0.245650831530099	0.245650831530099	0	0.1977	1	0.614063973727422
3522	8	12718049	12720076	-0.248955428161976	1.99164342529581	6208	55419	55426	8	39	0	0	0	2.090862959907	2.090862959907	0	0.07463	0.9797	0.614063973727422
3525	3	2362641	2362642	-0.238688298109886	0.238688298109886	2301	19441	19441	1	8	0	0	0	0.199694289525857	0.199694289525857	0	0.205	1	0.614063973727422
3530	11	11695769	11695770	0.101464125563655	0.101464125563655	7909	70144	70144	1	34	0	0	0	-0.161203691753578	0	-0.161203691753578	0.1883	1	0.614063973727422
3537	4	317010	317011	-0.154579049984145	0.154579049984145	2889	24286	24286	1	36	0	0	0	0.192241059423404	0.192241059423404	0	0.0627	1	0.614063973727422
3540	4	2691351	2691572	-0.159670130592467	0.479010391777401	2964	24981	24983	3	14	0	0	0	1.07169158121056	1.07169158121056	0	0.1433	1	0.614063973727422
3544	10	9813834	9814058	-0.125894119586158	0.755364717516949	7217	63770	63775	6	41	0	0	0	0.299404204360567	0.921078659016481	-0.621674454655914	0.09665	1	0.614063973727422
3546	14	8515579	8515580	0.153558461421084	0.153558461421084	9468	83446	83446	1	33	0	0	0	-0.252125432601949	0	-0.252125432601949	0.1152	1	0.614063973727422
3547	6	16863167	16863791	-0.128806972873866	0.386420918621598	4908	42327	42329	3	8	0	0	0	0.367385035006354	0.367385035006354	0	0.1961	1	0.614063973727422
3550	16	4036288	4036289	-0.167338759024509	0.167338759024509	10336	91535	91535	1	24	0	0	0	0.178909487224958	0.178909487224958	0	0.163	1	0.614063973727422
3554	GroupUn74	119302	119303	0.395889816012008	0.395889816012008	10897	96507	96507	1	43	0	0	0	-0.395889816818136	0	-0.395889816818136	0.1222	1	0.614063973727422
3556	2	7046465	7046466	-0.5759254958831	0.5759254958831	1706	14623	14623	1	12	0	0	0	0.148467499929171	0.148467499929171	0	0.1157	1	0.614063973727422
3558	8	8273573	8273712	0.159574201405276	0.319148402810552	5992	52829	52830	2	47	0	0	0	-0.553060895083556	0	-0.553060895083556	0.04735	1	0.614063973727422
3569	5	5627597	5627598	-0.281381526197342	0.281381526197342	3695	30479	30479	1	32	0	0	0	0.281390725141048	0.281390725141048	0	0.2061	1	0.614063973727422
3570	12	7155013	7155515	-0.317453579222287	0.952360737666862	8435	75876	75878	3	34	0	0	0	0.316849073866642	0.492852334139942	-0.1760032602733	0.1399	1	0.614063973727422
3575	1	15566967	15567033	-0.219754268623157	0.659262805869472	752	7097	7099	3	11	0	0	0	0.751376290995407	0.751376290995407	0	0.1446	1	0.614063973727422
3580	15	6184590	6184591	-0.229867782196425	0.229867782196425	9879	87531	87531	1	60	0	0	0	0.228687537053244	0.228687537053244	0	0.06009	1	0.614063973727422
3581	13	756755	756777	-0.124467542326021	0.248935084652042	8714	78189	78190	2	12	0	0	0	0.482581681666954	0.482581681666954	0	0.1338	1	0.614063973727422
3582	7	12443615	12444296	-0.123463340725816	0.61731670362908	5455	47036	47040	5	43	0	0	0	0.31245397757905	0.747630701574664	-0.435176723995613	0.0311	0.9911	0.614063973727422
3591	GroupUn97	13539	14587	-0.209025859405272	0.627077578215815	10981	97354	97356	3	16	0	0	0	0.188172867130223	0.28638076223229	-0.0982078951020668	0.1993	1	0.614063973727422
3593	7	3454926	3454927	-0.193585648523489	0.193585648523489	5146	44334	44334	1	11	0	0	0	0.193585648428116	0.193585648428116	0	0.157	1	0.614063973727422
3600	14	5945904	5946441	0.166746465547978	0.666985862191913	9313	81877	81880	4	26	0	0	0	-0.938909315596349	0.101673297267297	-1.04058261286365	0.08082	1	0.614063973727422
3602	6	1336705	1336706	0.533439779530591	0.533439779530591	4293	37528	37528	1	28	0	0	0	-0.52736211950358	0	-0.52736211950358	0.08748	1	0.614063973727422
3604	8	2904014	2904015	-0.186869010081201	0.186869010081201	5699	49830	49830	1	17	0	0	0	0.174731162844228	0.174731162844228	0	0.1786	1	0.614063973727422
3606	14	6882011	6882113	0.16139411747863	0.322788234957259	9375	82507	82508	2	13	0	0	0	-0.448056715021221	0	-0.448056715021221	0.1471	1	0.614063973727422
3609	8	2607590	2607591	-0.183161419277627	0.183161419277627	5670	49503	49503	1	23	0	0	0	0.237598474590952	0.237598474590952	0	0.08141	1	0.614063973727422
3614	GroupUn63	84348	84349	-0.340193095434726	0.340193095434726	10862	96281	96281	1	15	0	0	0	0.340194152708774	0.340194152708774	0	0.07869	1	0.614063973727422
3615	10	7286632	7286633	-0.144876389794189	0.144876389794189	7031	62154	62154	1	11	0	0	0	0.147575883738022	0.147575883738022	0	0.1475	1	0.614063973727422
3618	11	14304308	14304309	-0.312711787645426	0.312711787645426	8158	73786	73786	1	13	0	0	0	0.312105047929722	0.312105047929722	0	0.1679	1	0.614063973727422
3619	1	1251065	1251515	0.267341931795883	1.6040515907753	58	327	332	6	21	0	0	0	-1.97167740915319	0	-1.97167740915319	0.04503	1	0.614063973727422
3620	14	6017685	6017686	-0.345324685066948	0.345324685066948	9324	82041	82041	1	14	0	0	0	0.381113623051898	0.381113623051898	0	0.054	1	0.614063973727422
3628	5	10260551	10260892	0.166194062982616	0.332388125965231	3947	32900	32901	2	39	0	0	0	-0.60386550434997	0	-0.60386550434997	0.166	1	0.614063973727422
3633	1	18533723	18533986	-0.217685997823415	0.653057993470245	883	8457	8459	3	18	0	0	0	0.869401833426905	0.869401833426905	0	0.1823	1	0.614063973727422
3641	6	9221029	9221043	0.305129516645406	0.610259033290812	4590	39909	39910	2	7	0	0	0	-0.639765955041912	0	-0.639765955041912	0.1342	1	0.614063973727422
3642	2	10031085	10031121	0.112797839462063	0.33839351838619	1844	15502	15504	3	38	0	0	0	-0.486366512127281	0	-0.486366512127281	0.08998	1	0.614063973727422
3645	14	7043487	7044045	-0.128318720554538	0.513274882218153	9384	82612	82615	4	22	0	0	0	0.687123348716406	0.917291559046017	-0.230168210329611	0.1021	1	0.614063973727422
3655	9	8132671	8132672	-0.104760838705429	0.104760838705429	6612	59131	59131	1	11	0	0	0	0.215924825030076	0.215924825030076	0	0.1276	1	0.614063973727422
3660	14	9309599	9309859	0.146970420542799	1.46970420542799	9523	84116	84125	10	37	0	0	0	-2.97503122738653	0.349472518150454	-3.32450374553699	0.02932	1	0.614063973727422
3661	1	17313095	17313096	-0.129328551890269	0.129328551890269	817	7475	7475	1	52	0	0	0	0.151411675185497	0.151411675185497	0	0.1712	1	0.614063973727422
3671	15	9843031	9843675	0.17597288700885	0.527918661026551	10140	89779	89781	3	32	0	0	0	-1.00202803552953	0	-1.00202803552953	0.1298	1	0.614063973727422
3675	9	5225608	5225907	-0.341893513512567	1.70946756756284	6446	57621	57625	5	7	0	0	0	1.5348177533945	1.5348177533945	0	0.1696	1	0.614063973727422
3683	5	7805977	7806062	0.179069473347191	0.537208420041572	3826	31927	31929	3	22	0	0	0	-0.566575075184533	0	-0.566575075184533	0.1946	1	0.614063973727422
3685	GroupUn217	14052	14123	-0.10654320873347	0.319629626200411	11349	100492	100494	3	34	0	0	0	0.840503495988514	0.840503495988514	0	0.03115	1	0.614063973727422
3693	13	1086784	1086804	-0.353732976866851	0.707465953733703	8738	78275	78276	2	15	0	0	0	0.694723990560453	0.694723990560453	0	0.06693	1	0.614063973727422
3696	4	4259721	4259722	0.242868121910273	0.242868121910273	3096	26088	26088	1	24	0	0	0	-0.229782077848644	0	-0.229782077848644	0.2008	1	0.614063973727422
3708	8	3812763	3814120	-0.340570843155539	2.04342505893323	5747	50211	50216	6	24	0	0	0	2.04192654825142	2.04192654825142	0	0.04754	0.9742	0.614063973727422
3709	GroupUn130	17765	18009	-0.187449494700616	1.1246969682037	11121	98643	98648	6	11	0	0	0	1.11978384803119	1.11978384803119	0	0.06151	1	0.614063973727422
3713	11	13086259	13086260	0.232817953568947	0.232817953568947	8028	71424	71424	1	26	0	0	0	-0.349761627091396	0	-0.349761627091396	0.0601	1	0.614063973727422
3716	9	6547780	6548008	-0.149402577524979	0.298805155049958	6533	58776	58777	2	12	0	0	0	0.535225707532744	0.535225707532744	0	0.1697	1	0.614063973727422
3725	9	3984794	3984827	-0.121399099644224	0.242798199288448	6381	56817	56818	2	15	0	0	0	0.391504357845636	0.391504357845636	0	0.09849	1	0.614063973727422
3733	11	14666389	14667335	0.236905921737435	2.13215329563691	8194	74301	74309	9	51	0	0	0	-2.71620781304954	0.150360254704241	-2.86656806775378	0.04076	0.9887	0.614063973727422
3734	6	17053828	17054530	-0.34569237521832	1.7284618760916	4925	42540	42544	5	30	0	0	0	1.85415956727537	1.85415956727537	0	0.01097	0.7982	0.614063973727422
3735	12	8792153	8792839	-0.145753482938739	0.291506965877478	8522	76634	76635	2	38	0	0	0	0.319450197624746	0.319450197624746	0	0.2097	1	0.614063973727422
3738	6	3061196	3061197	-0.219405136202739	0.219405136202739	4331	37673	37673	1	8	0	0	0	0.18597214844477	0.18597214844477	0	0.1561	1	0.614063973727422
3742	5	4451190	4451381	0.110152061775524	0.330456185326572	3633	29851	29853	3	14	0	0	0	-0.380149772110494	0.221573909329107	-0.601723681439601	0.02173	1	0.614063973727422
3744	11	6097246	6097247	0.100042941999071	0.100042941999071	7678	68191	68191	1	33	0	0	0	0.322468483155838	0.322468483155838	0	0.2069	1	0.614063973727422
3749	5	10279210	10279483	-0.15340141227763	0.767007061388152	3950	32972	32976	5	13	0	0	0	0.893996739067059	0.893996739067059	0	0.1328	1	0.614063973727422
3751	4	6507410	6507411	0.401202569928692	0.401202569928692	3203	26736	26736	1	14	0	0	0	0.251861929993634	0.251861929993634	0	0.1367	1	0.614063973727422
3757	6	1294500	1294699	0.157212189317697	0.628848757270789	4291	37444	37447	4	41	0	0	0	-0.702304044814062	0.310008587436495	-1.01231263225056	0.1559	1	0.614063973727422
3762	3	2476831	2477464	0.234083519618133	3.04308575503573	2322	19656	19668	13	17	0	0	0	-2.88758637112862	0	-2.88758637112862	0.0248	0.9824	0.614063973727422
3763	6	14895059	14895060	-0.210748113571792	0.210748113571792	4788	40972	40972	1	8	0	0	0	0.210748114191255	0.210748114191255	0	0.07258	1	0.614063973727422
3766	6	6962165	6962294	-0.162043873085668	0.486131619257005	4507	39137	39139	3	30	0	0	0	0.76371461183777	0.8524925779074	-0.0887779660696304	0.1178	1	0.614063973727422
3773	13	3664298	3665065	0.159978011770088	0.479934035310263	8881	79003	79005	3	12	0	0	0	-0.333437815160281	0.101595263740867	-0.435033078901147	0.1983	1	0.614063973727422
3776	8	1671536	1671692	-0.218812018188184	0.437624036376369	5569	48175	48176	2	21	0	0	0	0.41411899717153	0.41411899717153	0	0.1613	1	0.614063973727422
3782	GroupUn6	18256	18277	0.338012146466989	0.676024292933977	10528	93229	93230	2	26	0	0	0	-0.673693901036443	0	-0.673693901036443	0.03285	1	0.614063973727422
3785	15	7916738	7916739	-0.30469431713121	0.30469431713121	10007	88619	88619	1	22	0	0	0	0.304694317131244	0.304694317131244	0	0.07366	1	0.614063973727422
3786	8	10566880	10566881	-0.206770134059762	0.206770134059762	6129	54743	54743	1	39	0	0	0	0.430924945571288	0.430924945571288	0	0.1015	1	0.614063973727422
3793	16	4871465	4872565	0.211311376573772	2.11311376573772	10417	92468	92477	10	19	0	0	0	-2.27894266402765	0.0900988420498195	-2.36904150607747	0.05982	0.9967	0.614063973727422
3804	10	5064906	5064907	-0.166446304436735	0.166446304436735	6912	61033	61033	1	7	0	0	0	0.452343986474682	0.452343986474682	0	0.07086	1	0.614063973727422
3806	15	3120311	3120512	0.185410226537934	1.1124613592276	9714	86219	86224	6	48	0	0	0	-1.57519760497882	0	-1.57519760497882	0.1887	1	0.614063973727422
3808	4	4669625	4669656	0.279912024693077	0.559824049386154	3122	26281	26282	2	12	0	0	0	-0.777721299906698	0	-0.777721299906698	0.08015	1	0.614063973727422
3810	15	9770502	9771506	0.167030160497982	0.668120641991927	10127	89601	89604	4	10	0	0	0	-0.60741406985087	0	-0.60741406985087	0.07628	0.9997	0.614063973727422
3811	15	5228623	5229403	-1.40876935349384	2.81753870698767	9841	87261	87262	2	24	0	0	0	0.813568451023613	0.813568451023613	0	0.1598	1	0.614063973727422
3813	1	2839786	2839787	-0.111473920266148	0.111473920266148	144	1236	1236	1	15	0	0	0	0.182506661308909	0.182506661308909	0	0.0912	1	0.614063973727422
3816	12	3904855	3904872	-0.217141515512499	0.434283031024999	8309	75170	75171	2	31	0	0	0	0.419285925897832	0.419285925897832	0	0.1232	1	0.614063973727422
3822	2	6308868	6308869	0.159792944934097	0.159792944934097	1681	14578	14578	1	10	0	0	0	-0.162366892283021	0	-0.162366892283021	0.1878	1	0.614063973727422
3824	16	3548440	3548441	-0.140838032241562	0.140838032241562	10292	90928	90928	1	12	0	0	0	0.361483094281339	0.361483094281339	0	0.1895	1	0.614063973727422
3830	1	23696889	23696890	-0.227410956185774	0.227410956185774	1096	10065	10065	1	7	0	0	0	0.363924972782655	0.363924972782655	0	0.1702	1	0.614063973727422
3833	4	9284912	9284913	-0.156139258080704	0.156139258080704	3289	27203	27203	1	12	0	0	0	0.156113442043477	0.156113442043477	0	0.2097	1	0.614063973727422
3836	11	6095369	6095370	-0.158523530793436	0.158523530793436	7678	68177	68177	1	33	0	0	0	0.188618006682688	0.188618006682688	0	0.1199	1	0.614063973727422
3837	1	27526711	27526712	0.455154701551095	0.455154701551095	1309	11808	11808	1	61	0	0	0	0.336236191302057	0.336236191302057	0	0.1516	1	0.614063973727422
3839	8	11565697	11565698	-0.23041140124216	0.23041140124216	6161	54962	54962	1	9	0	0	0	0.230411400998814	0.230411400998814	0	0.07058	1	0.614063973727422
3842	10	6325931	6325932	-0.100056349432225	0.100056349432225	6954	61275	61275	1	22	0	0	0	0.171745908526922	0.171745908526922	0	0.2092	1	0.614063973727422
3845	15	6968200	6968201	0.326054753060105	0.326054753060105	9939	88009	88009	1	47	0	0	0	0.510081601045163	0.510081601045163	0	0.08827	1	0.614063973727422
3847	12	6282191	6282890	-0.23840550632504	0.953622025300161	8403	75704	75707	4	20	0	0	0	0.511469478441357	0.627255002623268	-0.115785524181911	0.1856	1	0.614063973727422
3850	8	9651398	9652115	0.166062479282339	0.498187437847016	6081	54221	54223	3	53	0	0	0	-0.0598433995951941	0.267448729518146	-0.32729212911334	0.115	1	0.614063973727422
3851	6	16853620	16854684	-0.268781777621021	1.3439088881051	4905	42304	42308	5	12	0	0	0	1.61881665857153	1.61881665857153	0	0.07906	0.9996	0.614063973727422
3852	9	7292036	7292037	-0.119546343149226	0.119546343149226	6571	58985	58985	1	21	0	0	0	0.147850310140284	0.147850310140284	0	0.1794	1	0.614063973727422
3858	8	6523132	6523133	-0.390511025895301	0.390511025895301	5865	51151	51151	1	10	0	0	0	0.413935470476895	0.413935470476895	0	0.1703	1	0.614063973727422
3863	16	4873023	4873180	-0.235589958967487	0.471179917934974	10417	92479	92480	2	19	0	0	0	0.613954554779178	0.613954554779178	0	0.1981	1	0.614063973727422
3866	7	1334906	1335422	-0.171587028580524	0.857935142902622	5042	43344	43348	5	22	0	0	0	0.85228045851174	0.85228045851174	0	0.163	1	0.614063973727422
3867	12	1578068	1578069	-0.159158514215044	0.159158514215044	8258	74672	74672	1	29	0	0	0	0.361451777074119	0.361451777074119	0	0.1345	1	0.614063973727422
3875	10	12624304	12624305	-0.166257512646328	0.166257512646328	7421	66178	66178	1	19	0	0	0	0.250464800394251	0.250464800394251	0	0.05141	1	0.614063973727422
3886	16	4026462	4026634	0.165415863382868	0.330831726765735	10335	91488	91489	2	51	0	0	0	-0.406988721509749	0	-0.406988721509749	0.1082	1	0.614063973727422
3890	16	3724725	3724915	-0.169469327626357	0.847346638131786	10309	91151	91155	5	24	0	0	0	1.11026647132643	1.11026647132643	0	0.1118	1	0.614063973727422
3891	1	17373530	17373531	-0.178679761030756	0.178679761030756	826	7519	7519	1	13	0	0	0	0.230486954104006	0.230486954104006	0	0.1615	1	0.614063973727422
3893	9	9328769	9329013	-0.195977197955124	0.587931593865373	6657	59307	59309	3	11	0	0	0	0.645962596951458	0.645962596951458	0	0.1768	1	0.614063973727422
3897	2	11487065	11487066	-0.270582573554938	0.270582573554938	1918	15929	15929	1	22	0	0	0	0.241735896964003	0.241735896964003	0	0.1779	1	0.614063973727422
3905	6	6201187	6202146	-0.85981756672977	1.71963513345954	4453	38605	38606	2	8	0	0	0	0.647421952412793	0.647421952412793	0	0.1154	1	0.614063973727422
3909	14	8582118	8582594	-0.303974206375634	3.03974206375634	9471	83522	83531	10	15	0	0	0	3.09036114995067	3.09279301291339	-0.00243186296271897	0.02441	0.995	0.614063973727422
3915	2	9535801	9535802	0.274786060358781	0.274786060358781	1825	15379	15379	1	15	0	0	0	-0.351961440746766	0	-0.351961440746766	0.1653	1	0.614063973727422
3917	4	10452833	10452834	0.107411963427674	0.107411963427674	3379	27956	27956	1	103	0	0	0	-0.26103209399181	0	-0.26103209399181	0.109	1	0.614063973727422
3921	12	3958612	3958613	-0.126248377658881	0.126248377658881	8316	75247	75247	1	27	0	0	0	-0.345670326343737	0	-0.345670326343737	0.1478	1	0.614063973727422
3934	6	721814	721821	0.217600614125652	0.435201228251305	4282	37334	37335	2	92	0	0	0	-0.893486315798724	0	-0.893486315798724	0.042	1	0.614063973727422
3938	1	21049878	21049879	0.16620319419901	0.16620319419901	968	9002	9002	1	11	0	0	0	-0.1847348144161	0	-0.1847348144161	0.1192	1	0.614063973727422
3943	10	4965225	4965286	-0.266671695508836	0.533343391017672	6896	60786	60787	2	12	0	0	0	0.550347271099508	0.550347271099508	0	0.16	1	0.614063973727422
3949	8	10175746	10175756	0.232552203661681	0.465104407323363	6112	54492	54493	2	14	0	0	0	-0.466463474162085	0	-0.466463474162085	0.03012	1	0.614063973727422
3961	1	10725163	10725375	0.131579988575314	0.263159977150627	504	4170	4171	2	15	0	0	0	-0.34404556596621	0	-0.34404556596621	0.09043	1	0.614063973727422
3971	5	13846402	13846403	0.107118752068388	0.107118752068388	4205	36313	36313	1	13	0	0	0	-0.167642015619354	0	-0.167642015619354	0.1785	1	0.614063973727422
3973	8	7439517	7439584	0.147977978667022	0.295955957334044	5931	52103	52104	2	22	0	0	0	-0.469552876449307	0	-0.469552876449307	0.2042	1	0.614063973727422
3976	5	14279815	14279816	0.123275693282841	0.123275693282841	4254	37022	37022	1	8	0	0	0	-0.179827597425595	0	-0.179827597425595	0.1683	1	0.614063973727422
3977	1	20065078	20065218	0.338817209999027	0.677634419998054	925	8571	8572	2	27	0	0	0	0.19656175701416	0.380640745564712	-0.184078988550552	0.1152	1	0.614063973727422
3980	15	6175609	6175679	-0.306275420006021	0.612550840012042	9879	87472	87473	2	60	0	0	0	0.654782504339479	0.654782504339479	0	0.1117	1	0.614063973727422
3981	1	17673228	17673229	0.144442017244991	0.144442017244991	854	8019	8019	1	14	0	0	0	-0.26534236721924	0	-0.26534236721924	0.05938	1	0.614063973727422
3986	10	9703732	9703733	0.172348302819004	0.172348302819004	7209	63681	63681	1	14	0	0	0	-0.148974301060007	0	-0.148974301060007	0.1197	1	0.614063973727422
3990	GroupUn107	50595	50912	-0.166398848172724	0.499196544518171	11031	97864	97866	3	13	0	0	0	0.70383557906076	0.70383557906076	0	0.05315	1	0.614063973727422
3992	5	7213278	7213456	-0.169337515101169	1.35470012080935	3779	31155	31162	8	20	0	0	0	1.4766924102386	1.49867171027137	-0.0219793000327776	0.1948	1	0.614063973727422
3993	10	5072449	5072450	0.250157426397345	0.250157426397345	6915	61051	61051	1	10	0	0	0	-0.250253263090185	0	-0.250253263090185	0.1101	1	0.614063973727422
3994	2	15468517	15468570	-0.342080737255449	1.02624221176635	2182	18502	18504	3	22	0	0	0	1.18772029693571	1.18772029693571	0	0.1147	1	0.614063973727422
3995	16	4352597	4352996	0.319530421296827	0.639060842593654	10368	91781	91782	2	43	0	0	0	-0.548893667461946	0	-0.548893667461946	0.19	1	0.614063973727422
3999	3	9608764	9608765	-0.166416690202712	0.166416690202712	2699	22562	22562	1	25	0	0	0	0.191279775705774	0.191279775705774	0	0.1696	1	0.614063973727422
4006	6	6019302	6019303	-0.132416453953843	0.132416453953843	4431	38361	38361	1	16	0	0	0	0.13242321087763	0.13242321087763	0	0.07542	1	0.614063973727422
4007	5	14216335	14216345	-0.17854347782137	0.357086955642741	4247	36876	36877	2	37	0	0	0	0.351288838836505	0.351288838836505	0	0.1913	1	0.614063973727422
4011	8	5904833	5904834	0.159354738725924	0.159354738725924	5828	50773	50773	1	16	0	0	0	-0.129361457188611	0	-0.129361457188611	0.1825	1	0.614063973727422
4015	4	2683438	2683512	0.176696878422758	0.353393756845517	2961	24959	24960	2	12	0	0	0	-0.278635572988228	0	-0.278635572988228	0.2102	1	0.614063973727422
4017	4	2665034	2665556	-0.130772572722046	0.392317718166138	2956	24925	24927	3	14	0	0	0	0.490081539158922	0.490081539158922	0	0.0823	1	0.614063973727422
4024	14	10236997	10237024	0.123454101452771	0.246908202905542	9574	84684	84685	2	24	0	0	0	-0.471935981002448	0	-0.471935981002448	0.2056	1	0.614063973727422
4025	7	5760374	5760385	0.121255753973021	0.242511507946042	5210	44770	44771	2	15	0	0	0	-0.90782494041296	0	-0.90782494041296	0.04792	1	0.614063973727422
4026	9	6154865	6155233	0.161406791636324	0.645627166545297	6483	58024	58027	4	38	0	0	0	-1.02413311033977	0.0830514299922969	-1.10718454033207	0.1596	1	0.614063973727422
4027	14	626363	626507	-0.132413091567758	0.529652366271031	9110	80109	80112	4	60	0	0	0	0.547897889372415	0.587461761278398	-0.0395638719059827	0.1731	1	0.614063973727422
4028	GroupUn135	32971	34100	-0.310975156543153	1.55487578271577	11150	98916	98920	5	9	0	0	0	1.71266174292057	1.71266174292057	0	0.178	1	0.614063973727422
4034	3	4930795	4930864	-0.193570988763438	0.580712966290315	2453	20661	20663	3	19	0	0	0	0.610431128285553	0.610431128285553	0	0.1812	1	0.614063973727422
4035	8	11566278	11566779	0.149126871333768	0.447380614001304	6161	54964	54966	3	9	0	0	0	-0.432357675725284	0	-0.432357675725284	0.1681	1	0.614063973727422
4042	8	1636770	1636771	-0.153473114180129	0.153473114180129	5560	48052	48052	1	69	0	0	0	0.164718281950016	0.164718281950016	0	0.1779	1	0.614063973727422
4048	16	4275661	4275674	-0.203204521198541	0.406409042397082	10353	91668	91669	2	24	0	0	0	0.658078000550003	0.658078000550003	0	0.1631	1	0.614063973727422
4051	1	4667321	4667493	0.172888334196955	0.518665002590864	213	2059	2061	3	9	0	0	0	-0.573699629044322	0	-0.573699629044322	0.04021	1	0.614063973727422
4054	16	6506503	6506622	-0.103616769497456	0.207233538994912	10457	92681	92682	2	24	0	0	0	0.464564403734998	0.464564403734998	0	0.1683	1	0.614063973727422
4060	4	12509031	12509032	-0.195513910800484	0.195513910800484	3501	29073	29073	1	9	0	0	0	0.289508879868692	0.289508879868692	0	0.1898	1	0.614063973727422
4061	7	19339	19401	-0.251728701781017	0.503457403562033	4997	42999	43000	2	35	0	0	0	0.865745532343879	0.865745532343879	0	0.07656	1	0.614063973727422
4062	2	9496121	9496753	-0.249973094172194	0.499946188344388	1816	15201	15202	2	28	0	0	0	0.0968627687606134	0.348911400808582	-0.252048632047969	0.06049	1	0.614063973727422
4070	15	8292234	8292343	0.122801562800304	0.368404688400912	10034	88990	88992	3	12	0	0	0	-0.436149680662375	0	-0.436149680662375	0.1367	1	0.614063973727422
4076	4	6436369	6436394	-0.290333550438474	0.580667100876948	3199	26668	26669	2	9	0	0	0	0.580349615405386	0.580349615405386	0	0.1538	1	0.614063973727422
4081	5	10250811	10250848	-0.155096832891555	0.465290498674665	3946	32859	32861	3	24	0	0	0	0.503934008747727	0.503934008747727	0	0.104	1	0.614063973727422
4082	14	4500901	4501528	-0.203422611779144	0.406845223558289	9243	81028	81029	2	36	0	0	0	0.414367507874338	0.414367507874338	0	0.105	1	0.614063973727422
4086	3	11714138	11714139	-0.103112143274724	0.103112143274724	2791	23333	23333	1	22	0	0	0	0.301441307773475	0.301441307773475	0	0.1633	1	0.614063973727422
4088	9	6927915	6928044	-0.148370174532756	0.296740349065511	6551	58853	58854	2	24	0	0	0	0.405643252558695	0.405643252558695	0	0.1254	1	0.614063973727422
4090	1	26258184	26258247	0.271243640295702	0.542487280591403	1224	10858	10859	2	13	0	0	0	-0.565770973240827	0	-0.565770973240827	0.07509	1	0.614063973727422
4091	1	3121006	3121007	-0.323581124004258	0.323581124004258	162	1614	1614	1	12	0	0	0	0.323326539200761	0.323326539200761	0	0.05411	1	0.614063973727422
4092	3	1767708	1767709	-0.185411910926821	0.185411910926821	2269	19143	19143	1	65	0	0	0	0.244742128414607	0.244742128414607	0	0.0677	1	0.614063973727422
4093	11	13827885	13827886	0.127602332411033	0.127602332411033	8105	72999	72999	1	12	0	0	0	-0.162879563948265	0	-0.162879563948265	0.1082	1	0.614063973727422
4095	14	1860884	1860885	0.184351804230798	0.184351804230798	9143	80417	80417	1	23	0	0	0	-0.18435180498941	0	-0.18435180498941	0.2012	1	0.614063973727422
4101	15	2288260	2288634	0.154535543727534	0.463606631182603	9653	85468	85470	3	7	0	0	0	-0.776939089641179	0	-0.776939089641179	0.09015	1	0.614063973727422
4108	8	2711737	2712295	0.141458463974442	0.282916927948885	5677	49579	49580	2	14	0	0	0	-0.32596182395603	0	-0.32596182395603	0.0636	1	0.614063973727422
4111	6	9292264	9293067	-0.232391445820889	0.697174337462668	4599	40020	40022	3	27	0	0	0	0.95366333787917	0.95366333787917	0	0.1377	1	0.614063973727422
4112	1	26310961	26310962	0.574969812982656	0.574969812982656	1233	11004	11004	1	23	0	0	0	-0.599433234192255	0	-0.599433234192255	0.07476	1	0.614063973727422
4113	7	11215818	11215825	0.140892276838668	0.281784553677337	5393	46297	46298	2	13	0	0	0	-0.52398716435096	0	-0.52398716435096	0.1628	1	0.614063973727422
4114	8	6659954	6659955	0.132986105530431	0.132986105530431	5889	51478	51478	1	53	0	0	0	-0.259470846319758	0	-0.259470846319758	0.1245	1	0.614063973727422
[truncated: 6,889 more rows]

## Sheet: curcumin_dmrs
#List of all curcumin DMRs outputted by comb-p sorted by FDR corrected p-value
Column1	chr	start	end	value	area	cluster	indexStart	indexEnd	L	clusterL	sig_dif	sig_hyper	sig_hypo	tot_dif	tot_hyper	tot_hypo	slk_p	slk_sidak_p	fdr
565	11	8574209	8575551	-0.243855009477988	7.31565028433965	7713	68748	68777	30	35	1.3574252802016	1.3574252802016	0	7.42135396064412	7.53689950352955	-0.115545542885431	8.965e-17	8.438e-15	8.6861885e-13
5271	8	6515698	6516795	-0.431712947722895	4.74884242495185	5824	51044	51054	11	35	1.27264379831901	1.27264379831901	0	4.5692902842776	4.5692902842776	0	2.147e-08	1.994e-06	0.000104011415
2323	7	4379616	4382415	-0.392624416764101	11.3861080861589	5146	44469	44497	29	29	2.6357924518556	2.6357924518556	0	11.5459190411058	11.5459190411058	0	1.765e-07	6.425e-06	0.000570036166666667
8071	6	12889152	12889237	-0.350290020662818	1.05087006198845	4689	40518	40520	3	9	0	0	0	1.03790266726724	1.03790266726724	0	3.805e-05	0.04459	0.0921666125
608	8	9094851	9095993	0.203517224818111	1.22110334890866	6016	53968	53973	6	21	0	0	0	-0.956373038542581	0	-0.956373038542581	4.913e-05	0.004373	0.095204114
6299	16	3714837	3715593	-0.153305897091664	1.22644717673331	10242	90975	90982	8	29	0	0	0	1.24269175368857	1.24269175368857	0	6.291e-05	0.008442	0.101589165
3257	6	12440586	12440610	-0.670351438489205	1.34070287697841	4669	40426	40427	2	11	0	0	0	1.33743064760586	1.33743064760586	0	0.0001203	0.4	0.166512385714286
3078	8	4035079	4035080	-0.375423918542121	0.375423918542121	5727	50414	50414	1	18	0	0	0	0.373949237335546	0.373949237335546	0	0.0001857	1	0.2249059125
3239	4	5865466	5865633	0.363177416227743	0.726354832455486	3153	26531	26532	2	7	-0.652857213596967	0	-0.652857213596967	-0.861636040441693	0	-0.861636040441693	0.000306	0.1703	0.238080261111111
7036	11	6081523	6082266	0.226945767214199	3.63113227542719	7627	68054	68069	16	16	-0.530531983107823	0	-0.530531983107823	-3.86997493874343	0	-3.86997493874343	0.0003384	0.04535	0.238080261111111
4959	8	12835587	12835920	-0.364312246341065	3.27881021706959	6190	55563	55571	9	29	0.413160851675104	0.413160851675104	0	3.71311171560808	3.71311171560808	0	0.00041	0.1179	0.238080261111111
5865	11	8729934	8730050	0.104727257832465	0.314181773497395	7727	68984	68986	3	54	-0.290812610438657	0	-0.290812610438657	-0.486126963461433	0	-0.486126963461433	0.000293	0.2269	0.238080261111111
375	6	12905980	12906473	0.123274638228623	0.986197105828984	4694	40566	40573	8	16	0	0	0	-1.08639901647915	0.197858653931689	-1.28425767041084	0.0004423	0.08736	0.238080261111111
1118	1	14442977	14443369	-0.148016746648676	0.740083733243381	720	6720	6724	5	16	0	0	0	1.14003461639269	1.14003461639269	0	0.0002547	0.06405	0.238080261111111
1696	5	4923088	4923102	-0.165080116500226	0.330160233000452	3638	30111	30112	2	74	0	0	0	1.37262191100795	1.37262191100795	0	0.0002362	0.8207	0.238080261111111
1733	5	7672330	7672331	-0.135772375091514	0.135772375091514	3799	31839	31839	1	22	0	0	0	0.331777471649793	0.331777471649793	0	0.0004308	1	0.238080261111111
5149	7	4383930	4384515	-0.379783760395419	3.41805384355877	5147	44498	44506	9	9	0	0	0	3.54633541873241	3.54633541873241	0	0.0004076	0.06854	0.238080261111111
5721	1	12385877	12386839	0.187258790092976	0.561776370278927	604	5573	5575	3	39	0	0	0	-0.784749656703927	0	-0.784749656703927	0.000358	0.03721	0.238080261111111
464	12	2741554	2741654	-0.478487614468354	0.956975228936709	8229	74724	74725	2	17	0.990867096701152	0.990867096701152	0	0.990867096701152	0.990867096701152	0	0.000599	0.4569	0.29212335
8760	16	4574919	4575293	0.219444425550601	1.09722212775301	10316	91818	91822	5	20	-0.450972157259316	0	-0.450972157259316	-1.66813718641509	0.0049962536586714	-1.67313344007376	0.000603	0.1515	0.29212335
1729	1	12669572	12670523	0.190262825626941	1.90262825626941	633	5974	5983	10	10	0	0	0	-2.00075775094334	0	-2.00075775094334	0.0007391	0.07615	0.325506359090909
7028	1	12492548	12493141	0.193518089643597	1.16110853786158	615	5675	5680	6	17	0	0	0	-1.31095001920086	0	-1.31095001920086	0.0007085	0.1146	0.325506359090909
3138	4	3605133	3605224	-0.536018052611315	1.60805415783394	3035	25537	25539	3	36	1.19054126315727	1.19054126315727	0	1.64254039294978	1.64254039294978	0	0.0007934	0.5888	0.334228373913043
6230	2	13102531	13103267	-0.262441895876672	1.04976758350669	1991	16466	16469	4	15	0.678401278397774	0.678401278397774	0	1.1405914157494	1.1405914157494	0	0.001057	0.1361	0.40965092
651	1	13909499	13909751	0.156069871236776	0.468209613710329	685	6405	6407	3	58	0	0	0	-0.395838103419429	0.0111597401628086	-0.406997843582237	0.001047	0.3453	0.40965092
2416	7	2195419	2195628	-0.295338671516925	0.886016014550774	5057	43846	43848	3	7	1.45284740138011	1.45284740138011	0	1.45284740138011	1.45284740138011	0	0.001246	0.4555	0.447129407407407
4066	15	3130666	3130667	-0.100783341666213	0.100783341666213	9652	86164	86164	1	29	0.151565743552416	0.151565743552416	0	0.151565743552416	0.151565743552416	0	0.001233	1	0.447129407407407
6384	13	3184383	3184594	-0.145335967321937	0.872015803931621	8799	78798	78803	6	24	0	0	0	0.850159250430809	0.850159250430809	0	0.001426	0.498	0.476431517241379
6972	1	14426687	14426731	-0.377514684625387	0.755029369250774	716	6688	6689	2	20	0	0	0	0.72650769752056	0.72650769752056	0	0.001393	0.9604	0.476431517241379
1450	5	11701302	11701383	0.115076130257107	0.460304521028427	4018	34104	34107	4	58	-0.166565721520966	0	-0.166565721520966	-0.567464812254099	0	-0.567464812254099	0.001477	0.8441	0.477021766666667
2597	3	11989616	11990098	0.248554618308176	1.24277309154088	2796	23494	23498	5	40	-0.542787291571272	0	-0.542787291571272	-1.52627341009285	0	-1.52627341009285	0.001713	0.304	0.535395387096774
7636	11	11477525	11478522	0.36486803723472	3.6486803723472	7850	69970	69979	10	28	0	0	0	-3.78129256994956	0	-3.78129256994956	0.001803	0.1684	0.54591459375
9534	11	1753683	1755174	-0.367354839228075	3.30619355305267	7484	66965	66973	9	20	1.30428289334924	1.30428289334924	0	3.19498954411096	3.19498954411096	0	0.002102	0.1339	0.614524825
1812	8	11696857	11698054	0.148228962807479	1.18583170245984	6137	54984	54991	8	40	-0.816276933905702	0	-0.816276933905702	-0.547192405368497	0.912968852535381	-1.46016125790388	0.002422	0.1865	0.614524825
2180	1	10766980	10767275	-0.266421714450131	3.4634822878517	516	4310	4322	13	30	0.341354313833754	0.341354313833754	0	3.55029084464532	3.58796714221878	-0.0376762975734666	0.002388	0.5621	0.614524825
1679	8	6580082	6580083	0.195619785885614	0.195619785885614	5838	51216	51216	1	20	0	0	0	-0.303791600540557	0	-0.303791600540557	0.002537	1	0.614524825
3524	1	13913191	13913212	-0.116517603023863	0.233035206047725	685	6429	6430	2	58	0	0	0	0.28606507233417	0.28606507233417	0	0.002167	1	0.614524825
6859	GroupUn188	21908	22376	-0.207521648428351	0.830086593713405	11239	100183	100186	4	19	0	0	0	1.12363240842304	1.12363240842304	0	0.002284	0.3921	0.614524825
7211	11	11154990	11154991	-0.139818419515543	0.139818419515543	7833	69808	69808	1	8	0	0	0	0.157988586163625	0.157988586163625	0	0.00239	1	0.614524825
8272	11	11552860	11553247	-0.180905801073818	0.90452900536909	7855	69990	69994	5	16	0	0	0	0.994916244283747	1.02289291527937	-0.0279766709956193	0.002516	0.4848	0.614524825
2679	8	7790937	7792764	-0.261329026195774	4.44259344532816	5923	52380	52396	17	17	1.46319311243821	1.46319311243821	0	4.3109642060329	4.32093940385137	-0.00997519781847411	0.002667	0.1384	0.6152515
4047	3	10003775	10005082	0.222760285592866	2.67312342711439	2698	22683	22694	12	16	0	0	0	-2.86220959956576	0	-2.86220959956576	0.002633	0.1857	0.6152515
4792	11	14621779	14622636	0.279157224482803	2.51241502034523	8139	74104	74112	9	23	-0.497808725384198	0	-0.497808725384198	-2.67249618655652	0.195369366515419	-2.86786555307194	0.002906	0.2925	0.639914409090909
1683	1	12372377	12372378	0.113736207028306	0.113736207028306	602	5509	5509	1	16	0	0	0	-0.0722679918621694	0	-0.0722679918621694	0.002863	1	0.639914409090909
9243	11	13400307	13400860	-0.382058484152048	0.764116968304095	8027	72479	72480	2	43	0.501555344481869	0.501555344481869	0	0.817404202021327	0.817404202021327	0	0.003417	0.4677	0.643701927272727
959	2	10972556	10974062	0.261643559941831	2.35479203947648	1886	15818	15826	9	18	-0.42715245944312	0	-0.42715245944312	-2.82736563444183	0	-2.82736563444183	0.003505	0.2114	0.643701927272727
4206	11	13199946	13200623	-0.263135047828796	1.84194533480157	7997	71839	71845	7	96	0.371729069459529	0.371729069459529	0	2.14470620256756	2.17144796897142	-0.0267417664038624	0.00319	0.3817	0.643701927272727
1107	3	9604907	9604908	-0.112919255218529	0.112919255218529	2687	22526	22526	1	26	0	0	0	0.107006490578924	0.107006490578924	0	0.003412	1	0.643701927272727
3217	1	12503096	12503438	0.268050130063375	1.0722005202535	618	5714	5717	4	43	0	0	0	-0.60859880430761	0.346442788161172	-0.955041592468782	0.003098	0.6031	0.643701927272727
4398	16	3679983	3680440	-0.1626055149597	0.487816544879099	10240	90953	90955	3	15	0	0	0	0.959972584234093	0.959972584234093	0	0.002995	0.4876	0.643701927272727
4462	11	14282447	14282448	-0.246955856957924	0.246955856957924	8106	73593	73593	1	21	0	0	0	0.246863958066011	0.246863958066011	0	0.003362	1	0.643701927272727
7732	11	3686325	3687067	0.260655772787546	1.56393463672528	7570	67539	67544	6	19	0	0	0	-1.57461414043258	0	-1.57461414043258	0.003381	0.3719	0.643701927272727
7741	11	9313229	9313598	-0.184463674197872	1.47570939358298	7762	69258	69265	8	12	0	0	0	1.64663006590229	1.98446935939802	-0.337839293495725	0.003622	0.6328	0.643701927272727
8488	1	14465135	14465319	0.442603743706927	0.885207487413855	722	6771	6772	2	59	0	0	0	-1.08774070976407	0	-1.08774070976407	0.003574	0.8622	0.643701927272727
8715	10	10423465	10423466	-0.400516490524193	0.400516490524193	7223	64451	64451	1	9	0	0	0	0.400516490524239	0.400516490524239	0	0.003654	1	0.643701927272727
2708	5	7095585	7095612	0.137518117917262	0.412554353751787	3754	31034	31036	3	36	0	0	0	-1.62411573326424	0	-1.62411573326424	0.00385	1	0.66611875
3939	GroupUn6	20907	20974	0.241496052521595	0.965984210086379	10461	93119	93122	4	26	0	0	0	-0.916460643093869	0	-0.916460643093869	0.003956	0.9976	0.672450596491228
91	1	7039500	7039550	0.132493928431478	0.529975713725911	365	3320	3323	4	29	0	0	0	-0.605902659904621	0	-0.605902659904621	0.004197	0.9998	0.677594655737705
2836	6	16317636	16318033	-0.11715828526756	0.820107996872923	4811	41504	41510	7	49	0	0	0	1.16491665649349	1.64891987041267	-0.48400321391918	0.004078	0.6496	0.677594655737705
4826	3	2357291	2357595	0.503569090789139	2.5178454539457	2289	19389	19393	5	19	0	0	0	-2.62862695490231	0	-2.62862695490231	0.004266	0.7613	0.677594655737705
4831	1	14466430	14467281	0.218364198867593	1.96527778980834	722	6777	6785	9	59	0	0	0	-1.86195550259876	0.00769283643681773	-1.86964833903557	0.004137	0.3912	0.677594655737705
3893	14	6921549	6922551	0.179374715240603	2.15249658288723	9317	82437	82448	12	16	-0.246540067265418	0	-0.246540067265418	-1.82757026138215	0.384165558358679	-2.21173581974083	0.004454	0.3648	0.696045258064516
7264	11	13282119	13282591	0.341442074118292	1.70721037059146	8013	72125	72129	5	16	-1.04363981241357	0	-1.04363981241357	-1.56541462194718	0	-1.56541462194718	0.005063	0.6656	0.698134576086957
7921	11	13373181	13373528	0.143924767959967	0.863548607759804	8024	72352	72357	6	41	-0.970817803817994	0	-0.970817803817994	-0.536428517751455	0.726318873533476	-1.26274739128493	0.004599	0.7416	0.698134576086957
3385	14	5260526	5260944	-0.426154557019567	5.1138546842348	9224	81427	81438	12	12	0.942380140303933	0.942380140303933	0	5.13194946154624	5.13194946154624	0	0.00516	0.7166	0.698134576086957
3474	11	14297513	14297763	-0.144385228590706	1.01069660013494	8108	73669	73675	7	29	0.920926172033377	0.920926172033377	0	1.08573957053094	1.14800561699752	-0.0622660464665732	0.005841	0.9081	0.698134576086957
6253	11	13336172	13336657	-0.355338351648991	2.13203010989395	8018	72245	72250	6	16	0.545849339312974	0.545849339312974	0	2.18080297688518	2.18080297688518	0	0.005629	0.6944	0.698134576086957
2493	12	7161835	7162329	-0.267160607296262	1.33580303648131	8384	75798	75802	5	29	0.476931918941905	0.476931918941905	0	1.62559203423782	1.82568731036517	-0.20009527612735	0.006629	0.7463	0.698134576086957
3688	11	13188992	13189375	0.178609686453462	0.535829059360386	7994	71779	71781	3	53	-0.437991889740977	0	-0.437991889740977	-0.741711060881707	0.0961204515538928	-0.8378315124356	0.006606	0.8285	0.698134576086957
4230	5	6060673	6060679	0.249528678148084	0.499057356296169	3706	30666	30667	2	37	-0.317304110459308	0	-0.317304110459308	-0.449924179661927	0	-0.449924179661927	0.005346	1	0.698134576086957
6585	5	12850616	12850672	-0.135862786826141	0.271725573652282	4096	35190	35191	2	28	0.293164131941501	0.293164131941501	0	0.217412536447819	0.293164131941501	-0.0757515954936825	0.006466	1	0.698134576086957
5888	11	2800220	2801279	-0.16076079107513	1.6076079107513	7528	67209	67218	10	17	0.275030823106539	0.275030823106539	0	1.61333323977238	1.97015653446271	-0.356823294690331	0.004913	0.3774	0.698134576086957
6705	11	215477	215586	0.117871653561541	0.471486614246165	7395	66163	66166	4	29	-0.226535116576207	0	-0.226535116576207	-0.471669609894118	0.0372437469247152	-0.508913356818833	0.005553	0.9945	0.698134576086957
472	4	12369641	12370376	0.167305155081462	0.334610310162925	3463	28711	28712	2	9	0	0	0	-0.396645156106614	0	-0.396645156106614	0.006089	0.5711	0.698134576086957
777	1	7179925	7179969	-0.113899340443563	0.227798680887126	369	3351	3352	2	11	0	0	0	0.308191622355807	0.352494312959223	-0.0443026906034159	0.005256	1	0.698134576086957
1348	15	3461236	3461237	0.454644949780611	0.454644949780611	9661	86216	86216	1	29	0	0	0	-0.361732793764328	0	-0.361732793764328	0.005789	1	0.698134576086957
1844	10	10756374	10756375	0.165543319834822	0.165543319834822	7249	64779	64779	1	10	0	0	0	-0.250856376521603	0	-0.250856376521603	0.005262	1	0.698134576086957
2041	1	25692385	25692641	-0.144806000511922	0.579224002047687	1183	10509	10512	4	27	0	0	0	0.847944135915311	0.847944135915311	0	0.005778	0.9004	0.698134576086957
2607	12	4704463	4704667	-0.13878122943692	0.41634368831076	8291	75356	75358	3	65	0	0	0	0.488613493132374	0.488613493132374	0	0.005142	0.9238	0.698134576086957
2929	7	8203457	8203675	-0.192557286937844	0.385114573875688	5229	45137	45138	2	16	0	0	0	0.429136525688189	0.429136525688189	0	0.006341	0.9488	0.698134576086957
2959	11	2909520	2909993	-0.156055641480672	1.56055641480673	7537	67256	67265	10	17	0	0	0	1.16410379921056	1.7369036662106	-0.572799867000042	0.005883	0.7194	0.698134576086957
3108	6	12155162	12155904	0.128521771738437	0.514087086953748	4662	40389	40392	4	10	0	0	0	-0.557233148898642	0.0439256178106195	-0.601158766709261	0.00649	0.591	0.698134576086957
3602	1	27533776	27533777	0.156478801130687	0.156478801130687	1305	11826	11826	1	61	0	0	0	-0.23635260639954	0	-0.23635260639954	0.006407	1	0.698134576086957
4348	9	5071051	5073221	0.304534601185499	10.6587110414925	6384	57190	57224	35	37	0	0	0	-11.1597073376998	0	-11.1597073376998	0.004936	0.2073	0.698134576086957
5112	1	14586246	14586294	-0.191126740327946	0.382253480655891	738	7003	7004	2	13	0	0	0	0.406160138097483	0.406160138097483	0	0.005174	1	0.698134576086957
5349	8	12685439	12685511	0.156528822815363	0.46958646844609	6166	55321	55323	3	12	0	0	0	-0.601438985542126	0	-0.601438985542126	0.005815	0.9997	0.698134576086957
5903	6	4724682	4726486	-0.214086689270269	4.9239938532162	4354	38006	38028	23	23	0	0	0	5.08598618017962	5.10741401724197	-0.0214278370623447	0.006334	0.3015	0.698134576086957
6697	6	12443167	12443711	-0.44729572309681	1.78918289238724	4670	40431	40434	4	13	0	0	0	2.0059717842349	2.0059717842349	0	0.004996	0.6086	0.698134576086957
7805	1	12342946	12343495	-0.27710361505993	0.554207230119861	596	5390	5391	2	13	0	0	0	0.314725378576189	0.444159719193751	-0.129434340617562	0.006224	0.6861	0.698134576086957
8248	GroupUn135	12317	12857	-0.217900030470878	0.435800060941755	11077	98726	98727	2	26	0	0	0	0.36176021690004	0.36176021690004	0	0.006446	0.7048	0.698134576086957
8834	15	5278771	5279573	-0.250178256697165	2.25160431027449	9788	87272	87280	9	25	0	0	0	2.12814478962499	2.13244572389992	-0.00430093427492706	0.00472	0.4517	0.698134576086957
9379	1	14555127	14555527	0.166078280046996	0.664313120187983	730	6879	6882	4	21	0	0	0	-0.678674485861297	0	-0.678674485861297	0.00662	0.8158	0.698134576086957
277	5	11661122	11661345	-0.219769274083891	0.879077096335564	4011	33898	33901	4	43	0.453172551870265	0.453172551870265	0	0.914181592589854	0.914181592589854	0	0.007101	0.9614	0.73193179787234
1842	13	3181946	3182353	0.32899865788104	0.65799731576208	8799	78786	78787	2	24	-0.277005213822019	0	-0.277005213822019	-0.515919048378362	0	-0.515919048378362	0.007027	0.8288	0.73193179787234
2151	GroupUn110	62393	62832	0.42874853775302	1.71499415101208	10977	97879	97882	4	12	-1.58996373212237	0	-1.58996373212237	-1.93533447383303	0	-1.93533447383303	0.008264	0.8542	0.764242726415094
3359	11	14592058	14592349	0.403907678718274	1.21172303615482	8132	73964	73966	3	7	-0.705778203829829	0	-0.705778203829829	-1.56856684137352	0	-1.56856684137352	0.008046	0.9409	0.764242726415094
7729	1	13953997	13955053	0.310700811811244	2.7963073063012	687	6471	6479	9	16	-0.588783194028899	0	-0.588783194028899	-2.87245836321566	0	-2.87245836321566	0.007759	0.5283	0.764242726415094
7657	2	11188694	11188858	0.20943702796884	0.837748111875359	1896	15849	15852	4	7	-0.491862609861907	0	-0.491862609861907	-0.816234550126069	0.00859167823331797	-0.824826228359387	0.007784	0.9922	0.764242726415094
7930	11	11893096	11893113	0.181033568062652	0.362067136125305	7889	70330	70331	2	9	-0.405213581354547	0	-0.405213581354547	-0.405213581354547	0	-0.405213581354547	0.008292	1	0.764242726415094
944	11	10473903	10473904	-0.238850683688178	0.238850683688178	7807	69678	69678	1	12	0	0	0	0.301963244827308	0.301963244827308	0	0.008129	1	0.764242726415094
1151	1	12101018	12101051	0.102026252799741	0.306078758399224	576	5081	5083	3	41	0	0	0	0.216982648461243	0.519470116811667	-0.302487468350424	0.00829	1	0.764242726415094
3338	11	8045719	8045755	-0.132792014654936	0.531168058619746	7682	68450	68453	4	15	0	0	0	0.543051481403103	0.543051481403103	0	0.008361	1	0.764242726415094
4392	1	12567808	12568486	-0.277192216169249	2.217537729354	628	5949	5956	8	19	0	0	0	2.45753678071765	2.46364608501082	-0.00610930429317236	0.007703	0.6871	0.764242726415094
4396	6	16599425	16600593	-0.239204142432901	1.67442899703031	4837	41795	41801	7	33	0	0	0	1.78148911829199	1.87498073870569	-0.0934916204137001	0.007979	0.5028	0.764242726415094
5774	3	8430221	8430222	0.125230231227592	0.125230231227592	2637	21977	21977	1	18	0	0	0	-0.156157286607654	0	-0.156157286607654	0.007996	1	0.764242726415094
8207	11	13181837	13183938	-0.344910753591592	2.75928602873273	7994	71748	71755	8	53	0	0	0	2.30376164620817	2.62717527982509	-0.323413633616925	0.007845	0.3174	0.764242726415094
7787	11	10450496	10450808	-0.339510483777224	0.679020967554448	7802	69580	69581	2	53	0.383858303243965	0.383858303243965	0	0.817004289859909	0.817004289859909	0	0.008714	0.9426	0.78906491588785
2147	5	11662375	11663141	-0.381712682840969	5.34397755977356	4011	33907	33920	14	43	1.87028428354525	1.87028428354525	0	4.94549814671051	4.94549814671051	0	0.009361	0.7137	0.803936422413793
7380	8	6517198	6517937	-0.144367261695463	1.44367261695463	5824	51056	51065	10	35	0.514605816889071	0.514605816889071	0	2.01439872992004	2.50087737387321	-0.486478643953164	0.009494	0.7315	0.803936422413793
1487	4	11163140	11163141	-0.287424066847938	0.287424066847938	3400	28290	28290	1	29	0.508823998119822	0.508823998119822	0	0.508823998119822	0.508823998119822	0	0.009082	1	0.803936422413793
7546	8	6430994	6431486	-0.166322362453121	1.16425653717184	5814	50903	50909	7	18	0.453929605974218	0.453929605974218	0	1.4057552088578	1.55050829148983	-0.144753082632038	0.009625	0.865	0.803936422413793
3582	13	9557616	9557661	-0.180282193539716	0.360564387079431	9028	79792	79793	2	7	0.21317131110398	0.21317131110398	0	0.331911382252545	0.331911382252545	0	0.009259	1	0.803936422413793
974	3	3725015	3725459	-0.180230152504045	0.540690457512135	2383	20330	20332	3	29	0	0	0	1.08668933360111	1.08668933360111	0	0.009414	0.8859	0.803936422413793
4421	8	6357968	6357978	-0.344673209664212	0.689346419328424	5808	50815	50816	2	8	0	0	0	0.920138124786623	0.920138124786623	0	0.009587	1	0.803936422413793
5615	8	6566974	6566975	-0.164711174249643	0.164711174249643	5835	51167	51167	1	12	0	0	0	0.487459233166913	0.487459233166913	0	0.009524	1	0.803936422413793
9372	GroupUn41	105105	106229	0.210728598277747	2.10728598277747	10694	95184	95193	10	10	0	0	0	-2.27891317601665	0.0659695400246318	-2.34488271604128	0.009423	0.576	0.803936422413793
1313	7	5303220	5303430	-0.285297606258711	1.14119042503484	5158	44541	44544	4	23	0.486749150721505	0.486749150721505	0	0.120915174288963	0.599589256815645	-0.478674082526682	0.01011	0.9928	0.817913083333333
6951	15	2587271	2587272	0.236483068573656	0.236483068573656	9623	85820	85820	1	27	-0.244248835266361	0	-0.244248835266361	-0.244248835266361	0	-0.244248835266361	0.01006	1	0.817913083333333
3154	8	5282212	5282295	-0.289161797646903	0.86748539294071	5767	50630	50632	3	23	0	0	0	0.976911919864639	1.10342100399571	-0.126509084131075	0.01009	1	0.817913083333333
5792	GroupUn81	2580	3225	0.263212398707292	4.21139837931667	10850	96591	96606	16	24	0	0	0	-4.38373963766703	0	-4.38373963766703	0.01013	0.7997	0.817913083333333
5907	11	13124636	13125361	0.132699903179548	1.59239883815458	7985	71488	71499	12	78	-0.373964296280033	0	-0.373964296280033	-1.44329908418234	0.491969772828631	-1.93526885701097	0.01059	0.7761	0.847987685950413
426	1	12378100	12378354	-0.137870160183766	0.413610480551299	603	5536	5538	3	28	0	0	0	0.990952250400933	1.00783396749666	-0.0168817170957255	0.0109	0.9877	0.85169435483871
5910	GroupUn86	89205	89559	-0.411825719387553	0.823651438775107	10864	96674	96675	2	18	0	0	0	0.894990303514417	0.894990303514417	0	0.01084	0.9566	0.85169435483871
8876	8	5906429	5907162	-0.274516269959258	2.47064642963332	5790	50710	50718	9	16	0	0	0	2.75510025022001	2.82387258038136	-0.0687723301613518	0.01088	0.7815	0.85169435483871
1933	1	12345356	12345988	0.26808757199647	1.60852543197882	597	5395	5400	6	32	0	0	0	-1.51866835328091	0.249993684627553	-1.76866203790846	0.01108	0.834	0.85883296
5289	6	12429072	12429200	0.177775779533945	0.35555155906789	4668	40409	40410	2	8	0	0	0	-0.109372815024679	0.0283820289007257	-0.137754843925405	0.01141	0.9999	0.877392777777778
4917	8	12734152	12734153	-0.14461060802462	0.14461060802462	6171	55383	55383	1	29	0	0	0	0.134698554734447	0.134698554734447	0	0.01202	1	0.91702188976378
4811	3	11748317	11749094	-0.246831926753175	2.46831926753175	2785	23382	23391	10	19	0.941757140713628	0.941757140713628	0	1.96403237241007	2.62051711741242	-0.656484745002359	0.01319	0.8247	0.92498582733813
1659	12	7155783	7156003	-0.298214239709477	1.78928543825686	8383	75780	75785	6	34	0.706239546648966	0.706239546648966	0	1.902900669483	1.902900669483	0	0.01257	0.9971	0.92498582733813
3605	11	11842099	11843398	-0.228636640642234	2.74363968770681	7882	70232	70243	12	46	0.601188186650116	0.601188186650116	0	2.87911865862223	2.9382560301909	-0.0591373715686727	0.0126	0.63	0.92498582733813
8970	11	13629440	13629692	-0.267834299626982	1.60700579776189	8045	72788	72793	6	30	0.535505311900199	0.535505311900199	0	1.74795279506795	1.81299591321043	-0.0650431181424866	0.01262	0.9941	0.92498582733813
4258	4	12466852	12467120	0.155659418436079	0.933956510616472	3475	28910	28915	6	22	-0.473466259090913	0	-0.473466259090913	-1.48455439969727	0.0822233595997407	-1.56677775929701	0.013	0.9931	0.92498582733813
4947	10	11504756	11505071	0.120846227328624	0.604231136643122	7307	65267	65271	5	98	-0.428720679335825	0	-0.428720679335825	-0.469374200450258	0.397957381047972	-0.86733158149823	0.01316	0.9862	0.92498582733813
2778	5	6973969	6974646	-0.24853039229334	3.72795588440011	3746	30958	30972	15	39	0	0	0	4.02198966842196	4.02198966842196	0	0.01276	0.8552	0.92498582733813
4406	11	11870249	11870271	-0.236281262463865	0.47256252492773	7885	70297	70298	2	17	0	0	0	0.476304014420688	0.476304014420688	0	0.01295	1	0.92498582733813
4847	14	961943	961944	0.148393811843663	0.148393811843663	9063	80210	80210	1	14	0	0	0	-0.194133903949689	0	-0.194133903949689	0.01327	1	0.92498582733813
5444	11	14282977	14282978	0.119461676781247	0.119461676781247	8106	73594	73594	1	21	0	0	0	-0.151654695939285	0	-0.151654695939285	0.01295	1	0.92498582733813
6850	5	10005978	10005983	0.14122360856993	0.28244721713986	3917	32692	32693	2	18	0	0	0	-0.190980308260002	0	-0.190980308260002	0.01313	1	0.92498582733813
8229	1	14119671	14119727	0.159440289321847	0.478320867965542	693	6544	6546	3	21	0	0	0	-0.492489932288514	0.0414304137502742	-0.533920346038788	0.01253	1	0.92498582733813
3623	6	16763164	16763165	-0.193955957153664	0.193955957153664	4865	42164	42164	1	21	0.237201873223764	0.237201873223764	0	0.237201873223764	0.237201873223764	0	0.0135	1	0.931106028368794
8770	4	9028183	9028199	0.186924856122666	0.373849712245333	3257	27027	27028	2	8	0	0	0	-0.40659257431827	0	-0.40659257431827	0.01355	1	0.931106028368794
3684	13	1121443	1124143	-0.332540391272582	6.98334821672423	8685	78204	78224	21	30	0.759229514762889	0.759229514762889	0	6.76071888715204	6.94392089838276	-0.183202011230722	0.01395	0.4115	0.951841901408451
7904	4	3922112	3922396	-0.120554567361316	0.482218269445263	3061	25877	25880	4	15	0.538391805942046	0.538391805942046	0	0.922362984561065	0.926265909286932	-0.00390292472586729	0.01437	0.9944	0.953636506849315
6899	11	11835839	11836315	-0.198430496107087	1.38901347274961	7881	70205	70211	7	21	0	0	0	1.22519162371337	1.32104810470469	-0.095856480991325	0.01429	0.9541	0.953636506849315
8259	8	12628357	12628548	-0.126341973914221	0.505367895656884	6158	55131	55134	4	43	0	0	0	0.270333029103297	0.830401463330307	-0.56006843422701	0.01437	0.9996	0.953636506849315
8747	14	183325	183339	-0.10963299313089	0.21926598626178	9041	79821	79822	2	25	0	0	0	0.259733856240337	0.259733856240337	0	0.01414	1	0.953636506849315
3579	11	13375034	13375521	0.180208861616057	0.720835446464227	8024	72365	72368	4	41	-0.523218269601502	0	-0.523218269601502	-1.50821110081482	0.00141332907409897	-1.50962442988891	0.01487	0.9565	0.97806527027027
807	12	11311933	11312503	0.131647306754139	0.526589227016558	8601	77541	77544	4	30	0	0	0	-0.339586168347873	0.156227355794855	-0.495813524142728	0.01494	0.9322	0.97806527027027
8903	11	9351414	9351795	-0.645852675140192	5.81267407626172	7765	69299	69307	9	20	4.00779383042016	4.00779383042016	0	5.73750945042637	5.73750945042637	0	0.3746	1	0.997833367075794
627	13	654689	656093	-0.311251416958559	6.22502833917118	8646	77957	77976	20	63	3.99246825361706	3.99246825361706	0	6.00626491325025	7.22654947118327	-1.22028455793302	0.2062	1	0.997833367075794
247	GroupUn162	38842	39572	0.336527489443286	2.69221991554629	11167	99596	99603	8	18	-3.29961342373406	0	-3.29961342373406	-3.59509620238452	0.0163887340243425	-3.61148493640886	0.04701	0.9988	0.997833367075794
1376	4	2668390	2670412	0.446774249749966	4.46774249749966	2942	24903	24912	10	10	-3.28948758886071	0	-3.28948758886071	-4.25588904646099	0.101712561592619	-4.35760160805361	0.03991	0.8715	0.997833367075794
8725	9	10563322	10564451	-0.401623802479626	7.22922844463326	6700	59845	59862	18	18	3.2639122248984	3.2639122248984	0	7.46973093764808	7.46973093764808	0	0.03502	0.9599	0.997833367075794
9587	1	12123102	12123736	0.383789632055821	4.22168595261404	579	5184	5194	11	25	-3.08355066330297	0.213639094724647	-3.29718975802762	-4.48946441392198	0.251232480812642	-4.74069689473462	0.3932	1	0.997833367075794
8557	4	2407841	2410137	0.252113756951266	4.03382011122026	2921	24736	24751	16	48	-3.05593990661363	0	-3.05593990661363	-3.0585576596514	0.843325984783393	-3.90188364443479	0.1414	0.9988	0.997833367075794
8622	GroupUn55	41750	43181	-0.404698700892967	3.23758960714374	10767	95866	95873	8	24	2.92366997897121	2.92366997897121	0	3.30035976593179	3.50697765653582	-0.206617890604029	0.2725	1	0.997833367075794
1870	5	11757812	11759329	-0.344495617471488	4.47844302712935	4029	34384	34396	13	23	2.9010083767395	2.9010083767395	0	3.60759594692256	3.78927161086249	-0.181675663939932	0.02293	0.7895	0.997833367075794
8079	GroupUn43	83343	84574	-0.57653622333927	6.34189845673197	10709	95365	95375	11	11	2.75259855691988	2.75259855691988	0	6.61528019229562	6.61528019229562	0	0.6056	1	0.997833367075794
8881	8	8300585	8302085	0.243862793543053	3.6579419031458	5958	52869	52883	15	43	-2.74502245312749	0	-2.74502245312749	-4.32842207909967	0.206500100268653	-4.53492217936832	0.3705	1	0.997833367075794
1156	7	10952944	10953346	0.528904426002469	2.64452213001235	5333	45802	45806	5	28	-2.70193517642391	0	-2.70193517642391	-2.9678818777085	0	-2.9678818777085	0.3136	1	0.997833367075794
7240	GroupUn63	18200	18715	0.177896567811792	3.91372449185943	10790	96096	96117	22	38	-2.38865705346879	0	-2.38865705346879	-4.75173015035604	0.140275692076577	-4.89200584243262	0.2274	1	0.997833367075794
9605	2	5395447	5398037	-0.274231745791109	4.93617142423996	1632	14119	14136	18	19	2.32321629728694	2.32321629728694	0	4.30414307487644	4.80144466069711	-0.497301585820665	0.02891	0.6846	0.997833367075794
3176	12	8547926	8548346	-0.264745338256333	1.85321736779433	8451	76269	76275	7	34	2.27547165852739	2.27547165852739	0	2.51367441623272	2.63960734153606	-0.125932925303333	0.1144	1	0.997833367075794
331	8	1649188	1651135	0.285428759359307	5.42314642782683	5527	48043	48061	19	43	-2.12884477239941	0	-2.12884477239941	-5.48060152404765	0.190468453391401	-5.67106997743905	0.7113	1	0.997833367075794
4	1	3107689	3108622	-0.322542477487015	3.87050972984418	160	1546	1557	12	78	2.07618840853391	2.07618840853391	0	4.08018376297254	4.40154883523389	-0.321365072261352	0.1686	1	0.997833367075794
4040	8	12763953	12764022	-0.675327063531342	2.02598119059403	6177	55447	55449	3	36	2.0206785560081	2.0206785560081	0	1.84504208760512	2.0206785560081	-0.175636468402984	0.04692	1	0.997833367075794
6578	16	1827398	1827907	0.288708102399014	2.0209567167931	10181	90571	90577	7	18	-2.01995015510783	0	-2.01995015510783	-2.20340772055887	0.279631436196679	-2.48303915675555	0.6845	1	0.997833367075794
4491	GroupUn74	115009	115065	-0.657498384781955	2.62999353912782	10830	96363	96366	4	10	1.93977141968922	1.93977141968922	0	2.42606868653695	2.42606868653695	0	0.14	1	0.997833367075794
3645	12	11873034	11875181	-0.214215117729921	5.78380817870788	8630	77756	77782	27	65	1.93679808907223	1.93679808907223	0	6.03583856565439	6.72116615005361	-0.685327584399219	0.5714	1	0.997833367075794
9279	11	13379171	13383582	0.251583111483558	6.5411608985725	8025	72384	72409	26	47	-1.91598866723931	0	-1.91598866723931	-5.95258030130256	1.2564765531807	-7.20905685448325	0.04744	0.6745	0.997833367075794
6188	2	9451035	9452157	0.406410518928844	2.03205259464422	1806	15142	15146	5	41	-1.81708448496355	0	-1.81708448496355	-2.06420028737983	0	-2.06420028737983	0.4456	1	0.997833367075794
6065	8	7029829	7030838	-0.387363593797235	3.09890875037788	5871	51663	51670	8	43	1.8056021877084	1.8056021877084	0	2.66532653801222	2.89208939425925	-0.226762856247031	0.05289	0.9959	0.997833367075794
5816	12	7113995	7117693	-0.273655316647153	8.75697013270891	8376	75653	75684	32	42	1.7746212762623	1.7746212762623	0	9.01942812695063	9.87039063178746	-0.850962504836829	0.2068	0.9983	0.997833367075794
1154	11	212199	212744	0.283097375898858	1.41548687949429	7395	66139	66143	5	29	-1.73259658109919	0	-1.73259658109919	-1.78500952994826	0.0528054262999652	-1.83781495624823	0.07043	1	0.997833367075794
5886	8	2126684	2127843	-0.290287866571326	2.90287866571326	5581	48762	48771	10	84	1.72490587226786	1.72490587226786	0	2.71065356760433	2.85715812180943	-0.146504554205102	0.5325	1	0.997833367075794
9348	12	11883635	11885001	-0.217770312240928	2.3954734346502	8631	77807	77817	11	59	1.71893835197281	1.71893835197281	0	2.58688525430576	2.62188546620763	-0.0350002119018671	0.5273	1	0.997833367075794
9686	GroupUn54	33733	35723	-0.415092511543565	4.98111013852277	10755	95739	95750	12	27	1.69982591368951	1.69982591368951	0	4.70985907832112	4.70985907832112	0	0.5665	1	0.997833367075794
2695	GroupUn171	37175	37948	0.449657148267866	2.69794288960719	11191	99785	99790	6	8	-1.69224413129482	0	-1.69224413129482	-2.89070074930316	0	-2.89070074930316	0.1503	1	0.997833367075794
132	14	6175021	6177468	0.300016838116574	4.50025257174862	9279	82105	82119	15	55	-1.67854175766711	0	-1.67854175766711	-4.69258062101954	0	-4.69258062101954	0.5654	1	0.997833367075794
2554	GroupUn162	11631	12815	0.242257430304999	2.90708916365999	11162	99467	99478	12	107	-1.66924842017407	0	-1.66924842017407	-3.58152830750996	0	-3.58152830750996	0.4858	1	0.997833367075794
8638	6	14236569	14236928	-0.385660390918698	2.31396234551219	4735	40754	40759	6	35	1.65378542533017	1.65378542533017	0	2.36048173838203	2.36048173838203	0	0.07346	1	0.997833367075794
8907	5	11725593	11726968	-0.352047744388155	2.11228646632893	4022	34257	34262	6	10	1.65307835951522	1.65307835951522	0	2.00966717036026	2.00966717036026	0	0.123	0.9999	0.997833367075794
3407	10	11400929	11401215	-0.314130009582907	1.88478005749744	7301	65150	65155	6	21	1.65063407285681	1.65063407285681	0	2.38141416852198	2.45832215584374	-0.0769079873217617	0.5366	1	0.997833367075794
4313	4	4618049	4619540	0.278055049611025	2.2244403968882	3092	26134	26141	8	14	-1.63311354784461	0	-1.63311354784461	-2.06819487511444	0.0645821395677892	-2.13277701468222	0.5843	1	0.997833367075794
4885	11	14026871	14027346	0.345455142942576	2.41818600059803	8071	73150	73156	7	39	-1.61970194098718	0	-1.61970194098718	-2.57840090373896	0.0573617285453312	-2.6357626322843	0.8075	1	0.997833367075794
2061	8	8281459	8282824	0.150460300723327	2.85874571374321	5954	52784	52802	19	38	-1.61565798915789	0	-1.61565798915789	-3.35116329343287	0.288529083683853	-3.63969237711672	0.5076	1	0.997833367075794
4461	9	9265522	9266174	-0.416409794903097	2.91486856432168	6610	59139	59145	7	20	1.56967862026151	1.56967862026151	0	2.67412829148539	2.67412829148539	0	0.1668	1	0.997833367075794
5981	12	8599810	8602944	-0.223647600181469	11.4060276092549	8455	76323	76373	51	57	1.54961453896363	1.92194298786602	-0.372328448902393	10.9400344907776	11.6724361097409	-0.732401618963382	0.1358	0.9913	0.997833367075794
9392	10	11386560	11386765	-0.106445987761681	0.85156790209345	7298	65070	65077	8	33	1.54728506335892	1.54728506335892	0	1.60781254823719	1.94580457241714	-0.337992024179953	0.1433	1	0.997833367075794
2701	3	9503456	9504555	-0.2270101441151	2.95113187349631	2676	22289	22301	13	32	1.52654410758299	1.52654410758299	0	3.15910870972653	3.15910870972653	0	0.4107	1	0.997833367075794
6678	GroupUn22	82366	83189	0.462906537727614	4.62906537727614	10595	94356	94365	10	25	-1.51798660470897	0.803891771181953	-2.32187837589093	-2.40553808191595	1.35854622735042	-3.76408430926637	0.3682	1	0.997833367075794
6747	5	12195222	12195962	0.253628372180404	1.52177023308242	4065	34837	34842	6	29	-1.50517525467059	0	-1.50517525467059	-1.2817168466181	0.636403327678766	-1.91812017429686	0.3129	1	0.997833367075794
7241	2	5409908	5410385	-0.138713796018887	1.94199314426442	1634	14182	14195	14	55	1.48931511869226	1.48931511869226	0	1.88140152855262	3.04590469907793	-1.16450317052531	0.5811	1	0.997833367075794
1141	11	1098367	1100263	0.169800429263481	2.7168068682157	7462	66797	66812	16	41	-1.48391143336097	0	-1.48391143336097	-3.19141755738096	0.603388403838237	-3.7948059612192	0.5804	1	0.997833367075794
6732	6	8854477	8855923	0.190726374638419	2.0979901210226	4550	39729	39739	11	30	-1.46553141674087	0	-1.46553141674087	-2.54511904161946	0.443955944306074	-2.98907498592554	0.5723	1	0.997833367075794
8433	2	211215	212127	0.30290444779474	2.42323558235792	1430	12660	12667	8	16	-1.4613550133786	0	-1.4613550133786	-2.61835034088014	0	-2.61835034088014	0.6041	1	0.997833367075794
6990	8	8279020	8280106	-0.35877896477718	3.5877896477718	5953	52772	52781	10	23	1.46075096891264	1.46075096891264	0	2.03052091470102	2.57817677588855	-0.547655861187526	0.261	1	0.997833367075794
2096	8	1862663	1863326	-0.208045134306468	3.95285755182288	5553	48326	48344	19	37	1.44540267236976	1.44540267236976	0	4.52388414917279	4.71851170026748	-0.194627551094686	0.4829	1	0.997833367075794
7384	8	2351983	2352180	0.361857414694637	1.80928707347318	5605	49032	49036	5	10	-1.44520917968857	0	-1.44520917968857	-1.9165664262111	0	-1.9165664262111	0.5512	1	0.997833367075794
6492	GroupUn51	165809	166104	0.657412820665528	2.62965128266211	10746	95664	95667	4	14	-1.44425932563461	0	-1.44425932563461	-2.05396556917293	0	-2.05396556917293	0.3138	1	0.997833367075794
3787	12	8970457	8971049	0.532481707875515	1.59744512362654	8494	76785	76787	3	16	-1.44086108447643	0	-1.44086108447643	-1.36939100562508	0.0714700788513498	-1.44086108447643	0.4579	1	0.997833367075794
5656	11	14080788	14081697	0.283101448298745	2.5479130346887	8082	73249	73257	9	19	-1.4306030195686	0	-1.4306030195686	-3.00685043813107	0.141066486049422	-3.1479169241805	0.7047	1	0.997833367075794
5362	GroupUn6	225317	227578	-0.30748793860673	5.22729495631441	10491	93530	93546	17	69	1.42902720782648	1.42902720782648	0	4.8049189029421	5.16946639206668	-0.364547489124583	0.4854	1	0.997833367075794
9012	13	1087194	1087954	-0.328554264328514	1.97132558597109	8681	78170	78175	6	15	1.41992359161972	1.41992359161972	0	1.19878117566454	1.5786704475846	-0.379889271920065	0.7682	1	0.997833367075794
1965	2	3036976	3038197	0.216361032969835	1.94724929672852	1532	13479	13487	9	13	-1.40682486241694	0	-1.40682486241694	-2.17082754223788	0.483464832138979	-2.65429237437686	0.6507	1	0.997833367075794
1240	7	4368505	4369584	0.255121431834579	1.78585002284205	5143	44438	44444	7	29	-1.39948340311777	0	-1.39948340311777	-2.51769071808795	0.146596177221991	-2.66428689530994	0.1294	1	0.997833367075794
6895	11	14403879	14404870	-0.313407588653586	2.82066829788227	8114	73722	73730	9	24	1.39846837533341	1.39846837533341	0	2.77717946835393	2.84662281476232	-0.0694433464083858	0.02709	0.9406	0.997833367075794
6502	1	22581380	22581462	-0.434334139244548	0.868668278489096	1044	9787	9788	2	18	1.39426181649466	1.39426181649466	0	1.39426181649466	1.39426181649466	0	0.03113	1	0.997833367075794
6037	GroupUn162	9567	10492	-0.32482635404285	1.9489581242571	11162	99453	99458	6	107	1.3589526149634	1.3589526149634	0	1.97765569177515	2.07068578656669	-0.0930300947915434	0.07017	0.9997	0.997833367075794
6408	7	6380018	6380288	-0.131569826047402	0.65784913023701	5195	44797	44801	5	23	1.35128197858936	1.35128197858936	0	1.2178596786976	1.68643218002712	-0.468572501329519	0.5415	1	0.997833367075794
1855	12	11858938	11859695	0.340616933877829	2.04370160326698	8627	77694	77699	6	12	-1.34660967489062	0	-1.34660967489062	-1.82201636599772	0	-1.82201636599772	0.2139	1	0.997833367075794
1221	2	11689088	11689502	-0.494472230339472	2.96683338203683	1917	15947	15952	6	9	1.32085899417651	1.32085899417651	0	2.83824677338339	2.83824677338339	0	0.2287	1	0.997833367075794
5637	15	733064	734796	-0.285424220907722	4.28136331361583	9528	84763	84777	15	23	1.3144570100306	1.3144570100306	0	4.40236402225922	4.44456248402563	-0.0421984617664087	0.3562	1	0.997833367075794
7967	5	6059005	6059541	0.511370083117841	4.09096066494273	3706	30653	30660	8	37	-1.29710387230354	0	-1.29710387230354	-2.57054373692852	0	-2.57054373692852	0.7702	1	0.997833367075794
7286	16	6509924	6511246	0.251627218494258	4.52928993289664	10391	92563	92580	18	37	-1.29245326411324	0	-1.29245326411324	-4.15587600052303	0.149696873598167	-4.3055728741212	0.5591	1	0.997833367075794
649	2	5593907	5594693	-0.164888218353912	1.97865862024695	1646	14343	14354	12	62	1.28994318545299	1.28994318545299	0	1.66620335266353	2.07776134790289	-0.411557995239358	0.524	1	0.997833367075794
4244	8	12597597	12598558	-0.229279670585092	2.29279670585092	6152	55037	55046	10	30	1.26266241785456	1.26266241785456	0	2.12839986760941	2.55165593034151	-0.423256062732094	0.4382	1	0.997833367075794
536	15	9868992	9871412	0.395923272501157	5.93884908751736	10084	89703	89717	15	17	-1.25326086787387	0	-1.25326086787387	-6.15442795928648	0	-6.15442795928648	0.03441	0.771	0.997833367075794
[truncated: 9,471 more rows]
